# Supplementary material for: Heteroleptic Ligation by an endo‐Functionalized Cage
Source: Angew Chem Int Ed Engl. 2021 Jul 13;60(34):18582–6. doi: 10.1002/anie.202106341 (PMC8456844; doi:10.1002/anie.202106341)
Supplement: Supplementary file 1 — Supporting Information [file ANIE-60-18582-s003.zip]

Archive with 2 entries (2 files):
- Fe(NEt3)_at_2_SB_191220_2_MO_sbe4_02.cif
- checkcif_Fe(NEt3)_at_2.pdf
