# Supplementary material for: Heteroleptic Ligation by an endo‐Functionalized Cage
Source: Angew Chem Int Ed Engl. 2021 Jul 13;60(34):18582–6. doi: 10.1002/anie.202106341 (PMC8456844; doi:10.1002/anie.202106341)
Supplement: Supplementary file 1 — Supporting Information [file ANIE-60-18582-s003.zip › Fe(NEt3)_at_2_SB_191220_2_MO_sbe4_02.cif]

data_global
_audit_creation_method                  'APEX3 v2019.1-0'

_publ_requested_journal                 ?

_publ_contact_author_name               ?
_publ_contact_author_address            
;
;
_publ_contact_author_email              ?
_publ_contact_author_fax                ?
_publ_contact_author_phone              ?

_publ_section_title                     
;
;
_publ_section_abstract                  
;
;
_publ_section_references                
;
;
_publ_section_comment                   
;
;

data_SB_191220_2_MO
_chemical_name_systematic               ?
_chemical_name_common                   sbe4-02
_chemical_formula_moiety                ?
_chemical_formula_sum                   'C116 H136 F6 Fe N15 O2 Sb'
_chemical_formula_iupac                 ?
_chemical_formula_weight                2063.99

_chemical_melting_point                 ?

_space_group_crystal_system             triclinic
_space_group_name_H-M_alt               'P -1'
_space_group_name_Hall                  '-P 1'
loop_
    _space_group_symop_operation_xyz
    'x, y, z'
    '-x, -y, -z'

_cell_length_a                          16.5958(4)
_cell_length_b                          18.6880(5)
_cell_length_c                          19.4938(5)
_cell_angle_alpha                       64.0400(10)
_cell_angle_beta                        76.1550(10)
_cell_angle_gamma                       86.568(2)
_cell_volume                            5270.9(2)
_cell_formula_units_Z                   2
_cell_measurement_reflns_used           9917
_cell_measurement_theta_min             2.4265
_cell_measurement_theta_max             24.9079
_cell_measurement_temperature           100.(2)

_exptl_crystal_description              Needle
_exptl_crystal_colour                   'clear pale yellow'
_exptl_crystal_size_max                 0.193
_exptl_crystal_size_mid                 0.119
_exptl_crystal_size_min                 0.082
_exptl_crystal_density_diffrn           1.300
_exptl_crystal_density_meas             ?
_exptl_crystal_density_method           'not measured'
_exptl_crystal_F_000                    2168

_exptl_absorpt_coefficient_mu           0.463
_exptl_absorpt_correction_type          Multi-Scan
_exptl_absorpt_process_details          
;
SADABS-2016/2 - Bruker AXS area detector scaling and absorption correction
;
_exptl_absorpt_correction_T_min         0.90
_exptl_absorpt_correction_T_max         0.96

_exptl_special_details                  
;
; 

_diffrn_ambient_temperature             100.(2)

_diffrn_source                          'microfucus sealed tube'
_diffrn_source_type                     'INCOATEC microfocus sealed tube'

_diffrn_radiation_type                  MoK\a
_diffrn_radiation_wavelength            0.71073
_diffrn_radiation_monochromator         'multilayer optics'

_diffrn_measurement_device_type         'Bruker D8 Venture CMOS'
_diffrn_measurement_method              'omega and phi scans'

_diffrn_detector_area_resol_mean        7.3910

_diffrn_reflns_number                   307413
_diffrn_reflns_av_R_equivalents         0.1445
_diffrn_reflns_av_unetI/netI            0.0512
_diffrn_reflns_theta_min                1.80
_diffrn_reflns_theta_max                26.10
_diffrn_reflns_theta_full               26.10
_diffrn_measured_fraction_theta_max     0.995
_diffrn_measured_fraction_theta_full    0.995
_diffrn_reflns_limit_h_min              -20
_diffrn_reflns_limit_h_max              20
_diffrn_reflns_limit_k_min              -23
_diffrn_reflns_limit_k_max              23
_diffrn_reflns_limit_l_min              -24
_diffrn_reflns_limit_l_max              24

_refine_special_details                 
;
;

_reflns_number_total                    20848
_reflns_number_gt                       16716
_reflns_threshold_expression            'I > 2\s(I)'

_refine_ls_structure_factor_coef        Fsqd
_refine_ls_matrix_type                  full
_refine_ls_R_factor_all                 0.1056
_refine_ls_R_factor_gt                  0.0815
_refine_ls_wR_factor_gt                 0.1543
_refine_ls_wR_factor_ref                0.1665
_refine_ls_goodness_of_fit_ref          1.158
_refine_ls_restrained_S_all             1.158
_refine_ls_number_reflns                20848
_refine_ls_number_parameters            1307
_refine_ls_number_restraints            6
_refine_ls_number_constraints           ?
_refine_ls_hydrogen_treatment           mixed
_refine_ls_weighting_scheme             calc
_refine_ls_weighting_details            
    'w=1/[\s^2^(Fo^2^)+(0.0284P)^2^+26.6883P] where P=(Fo^2^+2Fc^2^)/3'

_atom_sites_solution_hydrogens          mixed
_atom_sites_solution_primary            ?
_atom_sites_solution_secondary          ?

_refine_ls_shift/su_max                 0.001
_refine_ls_shift/su_mean                0.000
_refine_diff_density_max                1.034
_refine_diff_density_min                -0.742
_refine_ls_extinction_method            none
_refine_ls_extinction_coef              ?

loop_
    _atom_type_symbol
    _atom_type_description
    _atom_type_scat_dispersion_real
    _atom_type_scat_dispersion_imag
    _atom_type_scat_source
    C C 0.0033 0.0016 'International Tables Vol C Tables 4.2.6.8 and 6.1.1.4'
    H H 0.0000 0.0000 'International Tables Vol C Tables 4.2.6.8 and 6.1.1.4'
    F F 0.0171 0.0103 'International Tables Vol C Tables 4.2.6.8 and 6.1.1.4'
    Fe Fe 0.3463 0.8444
     'International Tables Vol C Tables 4.2.6.8 and 6.1.1.4'
    N N 0.0061 0.0033 'International Tables Vol C Tables 4.2.6.8 and 6.1.1.4'
    O O 0.0106 0.0060 'International Tables Vol C Tables 4.2.6.8 and 6.1.1.4'
    Sb Sb -0.5866 1.5461
     'International Tables Vol C Tables 4.2.6.8 and 6.1.1.4'

_computing_data_collection              'Bruker Instrument Service vV6.2.12'
_computing_cell_refinement              
    'SAINT V8.40A (Bruker Nano, Inc., 2019)'
_computing_data_reduction               
    'SAINT V8.40A (Bruker Nano, Inc., 2019)'
_computing_structure_solution           'SHELXT-2014 (Sheldrick, 2014)'
_computing_structure_refinement         'SHELXL-2018/3 (Sheldrick, 2018)'
_computing_molecular_graphics           'shelXle (C.B. Huebschle, rev 958)'
_computing_publication_material         ?

loop_
    _atom_site_type_symbol
    _atom_site_label
    _atom_site_fract_x
    _atom_site_fract_y
    _atom_site_fract_z
    _atom_site_U_iso_or_equiv
    _atom_site_adp_type
    _atom_site_calc_flag
    _atom_site_refinement_flags_adp
    _atom_site_refinement_flags_occupancy
    _atom_site_refinement_flags_posn
    _atom_site_occupancy
    _atom_site_disorder_assembly
    _atom_site_disorder_group
    Sb Sb1 0.40429(2) -0.06565(2) 0.68973(2) 0.02903(10) Uani d . . . 1 . .
    Fe Fe1 0.45848(4) 0.29882(4) 0.45591(4) 0.01913(15) Uani d . . . 1 . .
    F F1 0.3460(3) 0.0260(3) 0.6554(4) 0.0945(19) Uani d . . . 1 . .
    F F2 0.3546(3) -0.1091(2) 0.6396(3) 0.0729(14) Uani d . . . 1 . .
    F F3 0.4617(2) -0.1588(2) 0.7271(2) 0.0531(10) Uani d . . . 1 . .
    F F4 0.4534(3) -0.0220(2) 0.7396(3) 0.0687(13) Uani d . . . 1 . .
    F F5 0.3196(3) -0.1125(3) 0.7796(3) 0.103(2) Uani d . . . 1 . .
    F F6 0.4920(3) -0.0239(3) 0.6024(3) 0.100(2) Uani d . . . 1 . .
    O O1 0.3641(2) 0.3343(2) 0.5230(2) 0.0252(8) Uani d . . . 1 . .
    O O2 0.4829(2) 0.4018(2) 0.4831(2) 0.0272(8) Uani d . . . 1 . .
    N N1 0.5341(2) 0.2295(2) 0.5276(2) 0.0195(8) Uani d . . . 1 . .
    N N2 0.6272(2) 0.2005(2) 0.5982(2) 0.0162(8) Uani d . . . 1 . .
    N N3 0.3616(2) 0.1081(2) 0.9286(2) 0.0189(8) Uani d . . D 1 . .
    N N4 0.8652(3) 0.3532(3) 0.2244(2) 0.0256(9) Uani d . . D 1 . .
    N N5 0.3751(3) 0.2224(2) 0.4502(2) 0.0248(9) Uani d . . . 1 . .
    N N6 0.3135(2) 0.1523(3) 0.4097(3) 0.0267(10) Uani d . . . 1 . .
    N N7 0.1451(3) -0.0003(2) 0.7675(2) 0.0200(8) Uani d . . D 1 . .
    N N8 0.6012(2) 0.2881(2) 0.0868(2) 0.0217(9) Uani d . . D 1 . .
    N N9 0.0891(2) 0.2905(2) 0.7958(2) 0.0203(8) Uani d . . D 1 . .
    N N10 0.6154(3) 0.5808(2) 0.1068(3) 0.0263(9) Uani d . . D 1 . .
    N N11 0.5314(2) 0.3500(2) 0.3369(2) 0.0235(9) Uani d . . . 1 . .
    N N12 0.3057(4) 0.2737(4) 0.7597(3) 0.0523(15) Uani d . . . 1 . .
    N N13 0.1759(4) 0.3712(4) 0.2776(4) 0.0690(18) Uani d . . . 1 . .
    N N14 0.1656(4) 0.5976(4) 0.1551(4) 0.0585(16) Uani d . . . 1 . .
    N N15 1.0890(3) 0.2819(3) 0.5364(3) 0.0417(12) Uani d . . . 1 . .
    C C1 0.5837(3) 0.2578(3) 0.5551(3) 0.0195(10) Uani d . . . 1 . .
    H H1 0.587726 0.312029 0.545397 0.023 Uiso calc U . R 1 . .
    C C2 0.5473(3) 0.1491(3) 0.5553(3) 0.0228(10) Uani d . . . 1 . .
    H H2 0.520393 0.112373 0.545362 0.027 Uiso calc U . R 1 . .
    C C3 0.6046(3) 0.1308(3) 0.5988(3) 0.0219(10) Uani d . . . 1 . .
    H H3 0.625139 0.079716 0.62471 0.026 Uiso calc U . R 1 . .
    C C4 0.6920(3) 0.2167(3) 0.6313(3) 0.0162(9) Uani d . . . 1 . .
    H H4A 0.664397 0.227363 0.676622 0.019 Uiso calc U . R 1 . .
    H H4AB 0.725388 0.26557 0.591032 0.019 Uiso calc U . R 1 . .
    C C5 0.7496(3) 0.1503(3) 0.6576(3) 0.0163(9) Uani d . . . 1 . .
    C C6 0.7360(3) 0.0983(3) 0.7382(3) 0.0170(9) Uani d . . . 1 . .
    C C7 0.7954(3) 0.0438(3) 0.7658(3) 0.0208(10) Uani d . . . 1 . .
    H H7 0.786955 0.009828 0.820351 0.025 Uiso calc U . R 1 . .
    C C8 0.8665(3) 0.0392(3) 0.7138(3) 0.0234(10) Uani d . . . 1 . .
    H H8 0.906707 0.002026 0.732742 0.028 Uiso calc U . R 1 . .
    C C9 0.8789(3) 0.0884(3) 0.6346(3) 0.0219(10) Uani d . . . 1 . .
    H H9 0.927253 0.083624 0.599504 0.026 Uiso calc U . R 1 . .
    C C10 0.8222(3) 0.1455(3) 0.6046(3) 0.0176(9) Uani d . . . 1 . .
    C C11 0.6592(3) 0.1005(3) 0.7953(3) 0.0173(9) Uani d . . . 1 . .
    C C12 0.6609(3) 0.1308(3) 0.8481(3) 0.0212(10) Uani d . . . 1 . .
    H H12 0.712229 0.150117 0.848693 0.025 Uiso calc U . R 1 . .
    C C13 0.5883(3) 0.1334(3) 0.9005(3) 0.0218(10) Uani d . . . 1 . .
    H H13 0.590992 0.155527 0.935432 0.026 Uiso calc U . R 1 . .
    C C14 0.5124(3) 0.1043(3) 0.9026(3) 0.0186(9) Uani d . . . 1 . .
    C C15 0.5120(3) 0.0717(3) 0.8504(3) 0.0225(10) Uani d . . . 1 . .
    H H15 0.461206 0.049816 0.851589 0.027 Uiso calc U . R 1 . .
    C C16 0.5834(3) 0.0702(3) 0.7972(3) 0.0200(10) Uani d . . . 1 . .
    H H16 0.580771 0.048635 0.761734 0.024 Uiso calc U . R 1 . .
    C C17 0.4339(3) 0.1033(3) 0.9603(3) 0.0218(10) Uani d . . . 1 . .
    H H17A 0.428673 0.053664 1.009562 0.026 Uiso calc U . R 1 . .
    H H17B 0.436286 0.148957 0.972877 0.026 Uiso calc U . R 1 . .
    C C18 0.8439(3) 0.1991(3) 0.5188(3) 0.0183(9) Uani d . . . 1 . .
    C C19 0.9259(3) 0.2326(3) 0.4833(3) 0.0195(10) Uani d . . . 1 . .
    H H19 0.963553 0.225621 0.515269 0.023 Uiso calc U . R 1 . .
    C C20 0.9521(3) 0.2751(3) 0.4035(3) 0.0216(10) Uani d . . . 1 . .
    H H20 1.007656 0.2969 0.381329 0.026 Uiso calc U . R 1 . .
    C C21 0.8990(3) 0.2873(3) 0.3537(3) 0.0212(10) Uani d . . . 1 . .
    C C22 0.8178(3) 0.2559(3) 0.3881(3) 0.0190(10) Uani d . . . 1 . .
    H H22 0.780265 0.263884 0.35571 0.023 Uiso calc U . R 1 . .
    C C23 0.7903(3) 0.2128(3) 0.4693(3) 0.0188(9) Uani d . . . 1 . .
    H H23 0.734235 0.192409 0.491288 0.023 Uiso calc U . R 1 . .
    C C24 0.9311(3) 0.3310(3) 0.2661(3) 0.0262(11) Uani d . . . 1 . .
    H H24A 0.963616 0.379708 0.253515 0.031 Uiso calc U . R 1 . .
    H H24B 0.969021 0.296749 0.247614 0.031 Uiso calc U . R 1 . .
    C C25 0.3792(3) 0.1637(3) 0.4308(3) 0.0308(12) Uani d . . . 1 . .
    H H25 0.426002 0.131778 0.431726 0.037 Uiso calc U . R 1 . .
    C C26 0.2977(3) 0.2547(3) 0.4389(3) 0.0299(12) Uani d . . . 1 . .
    H H26 0.276009 0.298861 0.448027 0.036 Uiso calc U . R 1 . .
    C C27 0.2592(3) 0.2128(3) 0.4130(3) 0.0308(12) Uani d . . . 1 . .
    H H27 0.206795 0.222007 0.399774 0.037 Uiso calc U . R 1 . .
    C C28 0.2989(3) 0.0894(3) 0.3860(3) 0.0202(10) Uani d . . . 1 . .
    H H28A 0.293727 0.03635 0.43146 0.024 Uiso calc U . R 1 . .
    H H28B 0.346699 0.089872 0.344051 0.024 Uiso calc U . R 1 . .
    C C29 0.2203(3) 0.1044(3) 0.3564(3) 0.0174(9) Uani d . . . 1 . .
    C C30 0.2251(3) 0.1464(3) 0.2755(3) 0.0188(10) Uani d . . . 1 . .
    C C31 0.1523(3) 0.1650(3) 0.2493(3) 0.0260(11) Uani d . . . 1 . .
    H H31 0.155622 0.193512 0.194536 0.031 Uiso calc U . R 1 . .
    C C32 0.0753(3) 0.1428(3) 0.3011(3) 0.0251(11) Uani d . . . 1 . .
    H H32 0.026197 0.155638 0.282059 0.03 Uiso calc U . R 1 . .
    C C33 0.0700(3) 0.1018(3) 0.3810(3) 0.0193(10) Uani d . . . 1 . .
    H H33 0.017073 0.086606 0.416869 0.023 Uiso calc U . R 1 . .
    C C34 0.1422(3) 0.0826(3) 0.4092(3) 0.0161(9) Uani d . . . 1 . .
    C C35 0.1338(3) 0.0436(3) 0.4963(3) 0.0162(9) Uani d . . . 1 . .
    C C36 0.1612(3) -0.0320(3) 0.5352(3) 0.0202(10) Uani d . . . 1 . .
    H H36 0.183824 -0.06153 0.506518 0.024 Uiso calc U . R 1 . .
    C C37 0.1560(3) -0.0648(3) 0.6151(3) 0.0210(10) Uani d . . . 1 . .
    H H37 0.175179 -0.116611 0.64054 0.025 Uiso calc U . R 1 . .
    C C38 0.1232(3) -0.0234(3) 0.6584(3) 0.0200(10) Uani d . . . 1 . .
    C C39 0.0945(3) 0.0516(3) 0.6196(3) 0.0225(10) Uani d . . . 1 . .
    H H39 0.070859 0.080763 0.648369 0.027 Uiso calc U . R 1 . .
    C C40 0.0996(3) 0.0844(3) 0.5402(3) 0.0184(9) Uani d . . . 1 . .
    H H40 0.079443 0.135782 0.51508 0.022 Uiso calc U . R 1 . .
    C C41 0.1166(3) -0.0577(3) 0.7454(3) 0.0237(10) Uani d . . . 1 . .
    H H41A 0.058035 -0.075007 0.773892 0.028 Uiso calc U . R 1 . .
    H H41B 0.150291 -0.10529 0.761224 0.028 Uiso calc U . R 1 . .
    C C42 0.3078(3) 0.1725(3) 0.2184(3) 0.0199(10) Uani d . . . 1 . .
    C C43 0.3454(3) 0.2463(3) 0.1948(3) 0.0267(11) Uani d . . . 1 . .
    H H43 0.316655 0.283371 0.211677 0.032 Uiso calc U . R 1 . .
    C C44 0.4252(3) 0.2665(3) 0.1464(3) 0.0270(11) Uani d . . . 1 . .
    H H44 0.450213 0.31735 0.130874 0.032 Uiso calc U . R 1 . .
    C C45 0.4691(3) 0.2140(3) 0.1205(3) 0.0210(10) Uani d . . . 1 . .
    C C46 0.4304(3) 0.1418(3) 0.1418(3) 0.0259(11) Uani d . . . 1 . .
    H H46 0.458645 0.105557 0.123277 0.031 Uiso calc U . R 1 . .
    C C47 0.3506(3) 0.1209(3) 0.1898(3) 0.0300(12) Uani d . . . 1 . .
    H H47 0.324975 0.070872 0.203273 0.036 Uiso calc U . R 1 . .
    C C48 0.5568(3) 0.2341(3) 0.0707(3) 0.0231(10) Uani d . . . 1 . .
    H H48A 0.586853 0.184422 0.081245 0.028 Uiso calc U . R 1 . .
    H H48B 0.555467 0.259319 0.014553 0.028 Uiso calc U . R 1 . .
    C C49 0.4083(3) 0.3901(3) 0.5193(3) 0.0212(10) Uani d . . . 1 . .
    C C50 0.3679(3) 0.4435(3) 0.5562(3) 0.0257(11) Uani d . . . 1 . .
    H H50A 0.405735 0.454189 0.583339 0.031 Uiso calc U . R 1 . .
    H H50B 0.316004 0.416774 0.595544 0.031 Uiso calc U . R 1 . .
    C C51 0.3482(3) 0.5225(3) 0.4924(3) 0.0239(10) Uani d . . . 1 . .
    H H51A 0.400993 0.55246 0.457823 0.029 Uiso calc U . R 1 . .
    H H51B 0.317165 0.55499 0.517603 0.029 Uiso calc U . R 1 . .
    C C52 0.2969(3) 0.5101(3) 0.4421(3) 0.0207(10) Uani d . . . 1 . .
    H H52A 0.335259 0.499806 0.400318 0.025 Uiso calc U . R 1 . .
    H H52B 0.259534 0.461912 0.475638 0.025 Uiso calc U . R 1 . .
    C C53 0.2448(3) 0.5791(3) 0.4040(3) 0.0193(10) Uani d . . . 1 . .
    C C54 0.2680(3) 0.6313(3) 0.3234(3) 0.0171(9) Uani d . . . 1 . .
    C C55 0.2135(3) 0.6885(3) 0.2896(3) 0.0234(10) Uani d . . . 1 . .
    H H55 0.22789 0.722117 0.234719 0.028 Uiso calc U . R 1 . .
    C C56 0.1389(3) 0.6970(3) 0.3346(3) 0.0249(11) Uani d . . . 1 . .
    H H56 0.102775 0.736762 0.310911 0.03 Uiso calc U . R 1 . .
    C C57 0.1168(3) 0.6475(3) 0.4142(3) 0.0222(10) Uani d . . . 1 . .
    H H57 0.065927 0.653967 0.445371 0.027 Uiso calc U . R 1 . .
    C C58 0.1687(3) 0.5882(3) 0.4491(3) 0.0170(9) Uani d . . . 1 . .
    C C59 0.1387(3) 0.5327(3) 0.5348(3) 0.0177(9) Uani d . . . 1 . .
    C C60 0.0939(3) 0.4619(3) 0.5575(3) 0.0262(11) Uani d . . . 1 . .
    H H60 0.082256 0.449292 0.51852 0.031 Uiso calc U . R 1 . .
    C C61 0.0663(3) 0.4102(3) 0.6352(3) 0.0266(11) Uani d . . . 1 . .
    H H61 0.036545 0.362073 0.648956 0.032 Uiso calc U . R 1 . .
    C C62 0.0810(3) 0.4265(3) 0.6942(3) 0.0211(10) Uani d . . . 1 . .
    C C63 0.1245(3) 0.4971(3) 0.6716(3) 0.0241(11) Uani d . . . 1 . .
    H H63 0.135454 0.509824 0.710782 0.029 Uiso calc U . R 1 . .
    C C64 0.1527(3) 0.5500(3) 0.5930(3) 0.0259(11) Uani d . . . 1 . .
    H H64 0.181799 0.598496 0.579191 0.031 Uiso calc U . R 1 . .
    C C65 0.0504(3) 0.3672(3) 0.7789(3) 0.0249(11) Uani d . . . 1 . .
    H H65A 0.063006 0.389195 0.813304 0.03 Uiso calc U . R 1 . .
    H H65B -0.010647 0.358653 0.791016 0.03 Uiso calc U . R 1 . .
    C C66 0.3500(3) 0.6312(3) 0.2701(3) 0.0188(10) Uani d . . . 1 . .
    C C67 0.4245(3) 0.6439(3) 0.2840(3) 0.0229(10) Uani d . . . 1 . .
    H H67 0.424366 0.647668 0.33108 0.027 Uiso calc U . R 1 . .
    C C68 0.4995(3) 0.6513(3) 0.2305(3) 0.0282(11) Uani d . . . 1 . .
    H H68 0.549634 0.659794 0.241816 0.034 Uiso calc U . R 1 . .
    C C69 0.5028(3) 0.6465(3) 0.1609(3) 0.0208(10) Uani d . . . 1 . .
    C C70 0.4275(3) 0.6313(3) 0.1488(3) 0.0242(11) Uani d . . . 1 . .
    H H70 0.428001 0.625045 0.102866 0.029 Uiso calc U . R 1 . .
    C C71 0.3517(3) 0.6249(3) 0.2011(3) 0.0242(11) Uani d . . . 1 . .
    H H71 0.301463 0.616337 0.189946 0.029 Uiso calc U . R 1 . .
    C C72 0.5831(3) 0.6573(3) 0.0998(3) 0.0236(10) Uani d . . . 1 . .
    H H72A 0.573035 0.688071 0.046661 0.028 Uiso calc U . R 1 . .
    H H72B 0.624853 0.688002 0.106248 0.028 Uiso calc U . R 1 . .
    C C73 0.2161(3) 0.0797(3) 0.9452(2) 0.0171(9) Uani d . . . 1 . .
    C C74 0.1656(3) 0.1456(3) 0.9328(3) 0.0162(9) Uani d . . . 1 . .
    C C75 0.1033(3) 0.1549(3) 0.8925(2) 0.0169(9) Uani d . . . 1 . .
    C C76 0.0899(3) 0.0991(3) 0.8661(3) 0.0193(10) Uani d . . . 1 . .
    C C77 0.1410(3) 0.0339(3) 0.8783(3) 0.0193(10) Uani d . . . 1 . .
    C C78 0.2063(3) 0.0256(3) 0.9152(3) 0.0183(9) Uani d . . . 1 . .
    C C79 0.2848(3) 0.0706(3) 0.9869(3) 0.0189(9) Uani d . . . 1 . .
    H H79A 0.270109 0.096169 1.02303 0.023 Uiso calc U . R 1 . .
    H H79B 0.292246 0.013416 1.01829 0.023 Uiso calc U . R 1 . .
    C C80 0.1785(3) 0.2048(3) 0.9631(3) 0.0198(10) Uani d . . . 1 . .
    H H80A 0.164181 0.258202 0.927382 0.024 Uiso calc U . R 1 . .
    H H80B 0.237839 0.207734 0.963071 0.024 Uiso calc U . R 1 . .
    C C81 0.1252(3) 0.1820(3) 1.0466(3) 0.0285(12) Uani d . . . 1 . .
    H H81A 0.136682 0.220936 1.064562 0.043 Uiso calc U . R 1 . .
    H H81B 0.138781 0.128889 1.082082 0.043 Uiso calc U . R 1 . .
    H H81C 0.066262 0.18158 1.046397 0.043 Uiso calc U . R 1 . .
    C C82 0.0525(3) 0.2285(3) 0.8741(3) 0.0215(10) Uani d . . . 1 . .
    H H82A -0.005082 0.214439 0.876826 0.026 Uiso calc U . R 1 . .
    H H82B 0.050548 0.248806 0.913591 0.026 Uiso calc U . R 1 . .
    C C83 0.0188(3) 0.1065(3) 0.8274(3) 0.0259(11) Uani d . . . 1 . .
    H H83A 0.033099 0.081259 0.791054 0.031 Uiso calc U . R 1 . .
    H H83B 0.010658 0.163563 0.796247 0.031 Uiso calc U . R 1 . .
    C C84 -0.0622(3) 0.0668(4) 0.8882(3) 0.0387(14) Uani d . . . 1 . .
    H H84A -0.106794 0.073023 0.86123 0.058 Uiso calc U . R 1 . .
    H H84B -0.076822 0.092107 0.923907 0.058 Uiso calc U . R 1 . .
    H H84C -0.054713 0.010025 0.918254 0.058 Uiso calc U . R 1 . .
    C C85 0.1235(3) -0.0284(3) 0.8532(3) 0.0244(11) Uani d . . . 1 . .
    H H85A 0.155324 -0.075733 0.877054 0.029 Uiso calc U . R 1 . .
    H H85B 0.06368 -0.045067 0.873564 0.029 Uiso calc U . R 1 . .
    C C86 0.2663(3) -0.0406(3) 0.9224(3) 0.0240(10) Uani d . . . 1 . .
    H H86A 0.320823 -0.022224 0.922881 0.029 Uiso calc U . R 1 . .
    H H86B 0.274276 -0.050498 0.875378 0.029 Uiso calc U . R 1 . .
    C C87 0.2381(3) -0.1192(3) 0.9958(3) 0.0268(11) Uani d . . . 1 . .
    H H87A 0.186092 -0.139889 0.99412 0.04 Uiso calc U . R 1 . .
    H H87B 0.229248 -0.109967 1.042746 0.04 Uiso calc U . R 1 . .
    H H87C 0.280944 -0.157932 0.997365 0.04 Uiso calc U . R 1 . .
    C C88 0.8232(3) 0.4133(3) 0.1000(2) 0.0181(9) Uani d . . . 1 . .
    C C89 0.7895(3) 0.4873(3) 0.0865(3) 0.0171(9) Uani d . . . 1 . .
    C C90 0.7210(3) 0.5094(3) 0.0526(3) 0.0159(9) Uani d . . . 1 . .
    C C91 0.6855(3) 0.4560(3) 0.0334(2) 0.0156(9) Uani d . . . 1 . .
    C C92 0.7189(3) 0.3815(3) 0.0479(3) 0.0176(9) Uani d . . . 1 . .
    C C93 0.7868(3) 0.3590(3) 0.0827(3) 0.0183(9) Uani d . . . 1 . .
    C C94 0.8958(3) 0.3891(3) 0.1390(3) 0.0202(10) Uani d . . . 1 . .
    H H94A 0.928351 0.350474 0.123046 0.024 Uiso calc U . R 1 . .
    H H94B 0.932706 0.436563 0.121745 0.024 Uiso calc U . R 1 . .
    C C95 0.8294(3) 0.5456(3) 0.1054(3) 0.0238(10) Uani d . . . 1 . .
    H H95A 0.852513 0.515472 0.151997 0.029 Uiso calc U . R 1 . .
    H H95B 0.78658 0.57976 0.118491 0.029 Uiso calc U . R 1 . .
    C C96 0.8988(3) 0.5980(3) 0.0365(3) 0.0279(11) Uani d . . . 1 . .
    H H96A 0.941347 0.5643 0.023509 0.042 Uiso calc U . R 1 . .
    H H96B 0.923731 0.634143 0.050829 0.042 Uiso calc U . R 1 . .
    H H96C 0.87573 0.62922 -0.009191 0.042 Uiso calc U . R 1 . .
    C C97 0.6836(3) 0.5893(3) 0.0387(3) 0.0204(10) Uani d . . . 1 . .
    H H97A 0.726983 0.628173 0.030659 0.024 Uiso calc U . R 1 . .
    H H97B 0.661901 0.609701 -0.009195 0.024 Uiso calc U . R 1 . .
    C C98 0.6117(3) 0.4797(3) -0.0040(3) 0.0223(10) Uani d . . . 1 . .
    H H98A 0.577804 0.515451 0.015374 0.027 Uiso calc U . R 1 . .
    H H98B 0.57657 0.431411 0.012168 0.027 Uiso calc U . R 1 . .
    C C99 0.6384(3) 0.5221(3) -0.0940(3) 0.0278(11) Uani d . . . 1 . .
    H H99A 0.671171 0.486627 -0.113596 0.042 Uiso calc U . R 1 . .
    H H99B 0.672072 0.570694 -0.110405 0.042 Uiso calc U . R 1 . .
    H H99C 0.588938 0.536079 -0.11552 0.042 Uiso calc U . R 1 . .
    C C100 0.6788(3) 0.3243(3) 0.0280(3) 0.0207(10) Uani d . . . 1 . .
    H H10A 0.667067 0.353401 -0.02466 0.025 Uiso calc U . R 1 . .
    H H10B 0.717336 0.282122 0.026702 0.025 Uiso calc U . R 1 . .
    C C101 0.8202(3) 0.2768(3) 0.1032(3) 0.0248(11) Uani d . . . 1 . .
    H H10C 0.773889 0.23846 0.116389 0.03 Uiso calc U . R 1 . .
    H H10D 0.842498 0.2603 0.150421 0.03 Uiso calc U . R 1 . .
    C C102 0.8884(3) 0.2727(3) 0.0370(3) 0.0331(12) Uani d . . . 1 . .
    H H10E 0.866208 0.286755 -0.009309 0.05 Uiso calc U . R 1 . .
    H H10F 0.908136 0.218547 0.054043 0.05 Uiso calc U . R 1 . .
    H H10G 0.934719 0.310261 0.02379 0.05 Uiso calc U . R 1 . .
    C C103 0.5879(3) 0.2868(3) 0.3315(3) 0.0264(11) Uani d . . . 1 . .
    H H10H 0.553467 0.238334 0.34677 0.032 Uiso calc U . R 1 . .
    H H10I 0.622044 0.273694 0.370285 0.032 Uiso calc U . R 1 . .
    C C104 0.6458(3) 0.3072(3) 0.2515(3) 0.0343(13) Uani d . . . 1 . .
    H H10J 0.612895 0.319038 0.212538 0.051 Uiso calc U . R 1 . .
    H H10K 0.679779 0.261762 0.254013 0.051 Uiso calc U . R 1 . .
    H H10L 0.681974 0.353782 0.236401 0.051 Uiso calc U . R 1 . .
    C C105 0.4730(3) 0.3658(3) 0.2838(3) 0.0307(12) Uani d . . . 1 . .
    H H10M 0.505278 0.389736 0.228496 0.037 Uiso calc U . R 1 . .
    H H10N 0.446622 0.314628 0.294783 0.037 Uiso calc U . R 1 . .
    C C106 0.4063(3) 0.4209(3) 0.2946(3) 0.0311(12) Uani d . . . 1 . .
    H H10O 0.43049 0.475406 0.271175 0.047 Uiso calc U . R 1 . .
    H H10P 0.382146 0.403707 0.350828 0.047 Uiso calc U . R 1 . .
    H H10Q 0.362743 0.41951 0.268939 0.047 Uiso calc U . R 1 . .
    C C107 0.5786(3) 0.4265(3) 0.3125(3) 0.0306(12) Uani d . . . 1 . .
    H H10R 0.53941 0.463276 0.325642 0.037 Uiso calc U . R 1 . .
    H H10S 0.599594 0.451159 0.254695 0.037 Uiso calc U . R 1 . .
    C C108 0.6506(3) 0.4195(3) 0.3490(3) 0.0336(12) Uani d . . . 1 . .
    H H10T 0.694099 0.390386 0.329702 0.05 Uiso calc U . R 1 . .
    H H10U 0.631853 0.390676 0.40622 0.05 Uiso calc U . R 1 . .
    H H10V 0.672817 0.472869 0.334736 0.05 Uiso calc U . R 1 . .
    C C109 0.3311(4) 0.2248(4) 0.7406(4) 0.0415(15) Uani d . . . 1 . .
    C C110 0.3617(5) 0.1627(4) 0.7174(4) 0.060(2) Uani d . . . 1 . .
    H H11A 0.35409 0.176666 0.664799 0.09 Uiso calc U . R 1 . .
    H H11B 0.330906 0.112238 0.75485 0.09 Uiso calc U . R 1 . .
    H H11C 0.420926 0.157143 0.716895 0.09 Uiso calc U . R 1 . .
    C C111 0.1525(4) 0.4099(4) 0.3121(4) 0.0514(17) Uani d . . . 1 . .
    C C112 0.1205(6) 0.4590(5) 0.3534(5) 0.076(3) Uani d . . . 1 . .
    H H11D 0.132011 0.515452 0.31668 0.113 Uiso calc U . R 1 . .
    H H11E 0.147657 0.445969 0.396556 0.113 Uiso calc U . R 1 . .
    H H11F 0.060351 0.448214 0.374498 0.113 Uiso calc U . R 1 . .
    C C113 0.1447(4) 0.5522(4) 0.1364(4) 0.0468(16) Uani d . . . 1 . .
    C C114 0.1173(4) 0.4938(5) 0.1146(4) 0.059(2) Uani d . . . 1 . .
    H H11G 0.144886 0.506738 0.059891 0.088 Uiso calc U . R 1 . .
    H H11H 0.056943 0.494971 0.120534 0.088 Uiso calc U . R 1 . .
    H H11I 0.131561 0.440429 0.148881 0.088 Uiso calc U . R 1 . .
    C C115 1.1271(3) 0.2580(3) 0.5828(4) 0.0341(13) Uani d . . . 1 . .
    C C116 1.1779(4) 0.2287(4) 0.6404(3) 0.0361(13) Uani d . . . 1 . .
    H H11J 1.234597 0.252375 0.615042 0.054 Uiso calc U . R 1 . .
    H H11K 1.179166 0.170572 0.661611 0.054 Uiso calc U . R 1 . .
    H H11L 1.154129 0.243562 0.683191 0.054 Uiso calc U . R 1 . .
    H H803 0.354(3) 0.1637(15) 0.894(3) 0.034(15) Uiso d . . D 1 . .
    H H804 0.830(5) 0.308(3) 0.235(5) 0.10(3) Uiso d . . D 1 . .
    H H807 0.2051(13) 0.009(3) 0.748(3) 0.013(12) Uiso d . . D 1 . .
    H H808 0.614(3) 0.257(3) 0.1382(18) 0.033(15) Uiso d . . D 1 . .
    H H809 0.1486(14) 0.298(3) 0.790(3) 0.022(13) Uiso d . . D 1 . .
    H H810 0.572(6) 0.542(6) 0.115(7) 0.18(5) Uiso d . . D 1 . .

loop_
    _atom_site_aniso_label
    _atom_site_aniso_U_11
    _atom_site_aniso_U_22
    _atom_site_aniso_U_33
    _atom_site_aniso_U_12
    _atom_site_aniso_U_13
    _atom_site_aniso_U_23
    Sb1 0.02709(19) 0.02372(18) 0.0382(2) 0.00137(14) -0.00325(15)
     -0.01754(16)
    Fe1 0.0157(3) 0.0198(3) 0.0257(4) 0.0018(3) -0.0082(3) -0.0118(3)
    F1 0.097(4) 0.053(3) 0.180(6) 0.051(3) -0.088(4) -0.070(3)
    F2 0.109(4) 0.052(2) 0.103(4) 0.032(2) -0.079(3) -0.050(3)
    F3 0.068(3) 0.0312(18) 0.083(3) 0.0191(17) -0.050(2) -0.0313(19)
    F4 0.088(3) 0.048(2) 0.104(4) 0.005(2) -0.050(3) -0.051(2)
    F5 0.097(4) 0.084(3) 0.110(4) -0.050(3) 0.072(3) -0.070(3)
    F6 0.121(4) 0.042(2) 0.087(3) -0.028(3) 0.063(3) -0.024(2)
    O1 0.0211(17) 0.0281(19) 0.033(2) 0.0009(14) -0.0073(15) -0.0195(16)
    O2 0.0214(18) 0.0258(19) 0.038(2) 0.0038(14) -0.0075(16) -0.0169(17)
    N1 0.020(2) 0.019(2) 0.023(2) 0.0012(16) -0.0087(17) -0.0110(17)
    N2 0.0140(18) 0.0155(18) 0.021(2) 0.0027(15) -0.0053(15) -0.0093(16)
    N3 0.0156(19) 0.022(2) 0.018(2) 0.0009(16) -0.0057(16) -0.0071(17)
    N4 0.022(2) 0.035(2) 0.017(2) -0.0063(18) -0.0046(17) -0.0078(19)
    N5 0.027(2) 0.026(2) 0.022(2) -0.0077(18) -0.0081(18) -0.0089(18)
    N6 0.019(2) 0.039(3) 0.032(2) -0.0052(18) -0.0043(18) -0.025(2)
    N7 0.025(2) 0.022(2) 0.017(2) -0.0030(17) -0.0048(17) -0.0122(17)
    N8 0.021(2) 0.023(2) 0.021(2) -0.0084(17) 0.0009(17) -0.0119(18)
    N9 0.017(2) 0.024(2) 0.017(2) 0.0051(16) -0.0023(16) -0.0077(17)
    N10 0.025(2) 0.020(2) 0.030(2) -0.0005(17) 0.0049(18) -0.0125(19)
    N11 0.023(2) 0.026(2) 0.024(2) 0.0017(17) -0.0094(17) -0.0116(18)
    N12 0.049(3) 0.055(4) 0.047(3) -0.012(3) -0.015(3) -0.013(3)
    N13 0.080(5) 0.056(4) 0.063(4) 0.016(4) -0.016(4) -0.021(4)
    N14 0.045(3) 0.080(5) 0.065(4) 0.005(3) -0.013(3) -0.045(4)
    N15 0.035(3) 0.049(3) 0.063(4) 0.009(2) -0.022(3) -0.040(3)
    C1 0.018(2) 0.018(2) 0.021(2) 0.0013(18) -0.0072(19) -0.007(2)
    C2 0.024(3) 0.017(2) 0.028(3) -0.0028(19) -0.007(2) -0.010(2)
    C3 0.024(3) 0.017(2) 0.026(3) 0.0027(19) -0.010(2) -0.009(2)
    C4 0.017(2) 0.016(2) 0.019(2) 0.0023(17) -0.0092(18) -0.0086(19)
    C5 0.012(2) 0.018(2) 0.023(2) 0.0021(17) -0.0077(18) -0.0107(19)
    C6 0.018(2) 0.014(2) 0.018(2) -0.0034(17) -0.0068(18) -0.0044(18)
    C7 0.024(2) 0.016(2) 0.022(2) -0.0009(19) -0.010(2) -0.0052(19)
    C8 0.018(2) 0.020(2) 0.033(3) 0.0067(19) -0.014(2) -0.009(2)
    C9 0.017(2) 0.020(2) 0.031(3) 0.0054(19) -0.006(2) -0.014(2)
    C10 0.020(2) 0.018(2) 0.020(2) 0.0015(18) -0.0093(19) -0.0113(19)
    C11 0.019(2) 0.011(2) 0.017(2) 0.0020(17) -0.0074(18) -0.0009(18)
    C12 0.021(2) 0.021(2) 0.021(2) -0.0048(19) -0.0087(19) -0.006(2)
    C13 0.029(3) 0.022(2) 0.019(2) -0.002(2) -0.010(2) -0.011(2)
    C14 0.019(2) 0.017(2) 0.019(2) 0.0003(18) -0.0073(19) -0.0056(19)
    C15 0.019(2) 0.024(3) 0.027(3) -0.0051(19) -0.008(2) -0.012(2)
    C16 0.019(2) 0.026(2) 0.018(2) -0.0006(19) -0.0042(19) -0.013(2)
    C17 0.023(2) 0.025(3) 0.022(2) 0.003(2) -0.009(2) -0.013(2)
    C18 0.018(2) 0.018(2) 0.024(2) 0.0057(18) -0.0048(19) -0.014(2)
    C19 0.018(2) 0.016(2) 0.026(3) 0.0044(18) -0.009(2) -0.009(2)
    C20 0.017(2) 0.019(2) 0.027(3) 0.0019(18) -0.003(2) -0.009(2)
    C21 0.026(3) 0.017(2) 0.023(2) 0.0051(19) -0.005(2) -0.012(2)
    C22 0.024(2) 0.018(2) 0.020(2) 0.0013(19) -0.0099(19) -0.011(2)
    C23 0.018(2) 0.019(2) 0.021(2) 0.0027(18) -0.0037(19) -0.012(2)
    C24 0.023(3) 0.027(3) 0.025(3) 0.003(2) -0.004(2) -0.009(2)
    C25 0.020(3) 0.030(3) 0.051(3) 0.005(2) -0.010(2) -0.025(3)
    C26 0.024(3) 0.031(3) 0.040(3) 0.003(2) -0.006(2) -0.021(3)
    C27 0.023(3) 0.032(3) 0.045(3) 0.004(2) -0.011(2) -0.023(3)
    C28 0.013(2) 0.032(3) 0.022(2) -0.0039(19) -0.0017(18) -0.019(2)
    C29 0.018(2) 0.017(2) 0.025(2) 0.0007(18) -0.0065(19) -0.015(2)
    C30 0.018(2) 0.019(2) 0.023(2) -0.0023(18) -0.0015(19) -0.014(2)
    C31 0.032(3) 0.028(3) 0.018(2) -0.001(2) -0.007(2) -0.009(2)
    C32 0.019(2) 0.035(3) 0.025(3) 0.007(2) -0.010(2) -0.015(2)
    C33 0.016(2) 0.023(2) 0.022(2) 0.0029(18) -0.0050(19) -0.012(2)
    C34 0.017(2) 0.015(2) 0.021(2) 0.0003(17) -0.0039(18) -0.0128(19)
    C35 0.012(2) 0.020(2) 0.019(2) -0.0036(17) -0.0036(17) -0.0099(19)
    C36 0.024(2) 0.020(2) 0.024(2) 0.0008(19) -0.003(2) -0.017(2)
    C37 0.027(3) 0.015(2) 0.026(3) 0.0032(19) -0.011(2) -0.012(2)
    C38 0.024(2) 0.018(2) 0.020(2) -0.0041(19) -0.0065(19) -0.009(2)
    C39 0.022(2) 0.029(3) 0.023(3) 0.007(2) -0.006(2) -0.019(2)
    C40 0.017(2) 0.021(2) 0.019(2) 0.0057(18) -0.0023(18) -0.012(2)
    C41 0.033(3) 0.023(2) 0.021(2) 0.002(2) -0.011(2) -0.013(2)
    C42 0.019(2) 0.024(2) 0.019(2) -0.0067(19) -0.0024(19) -0.012(2)
    C43 0.027(3) 0.021(2) 0.032(3) -0.002(2) -0.001(2) -0.014(2)
    C44 0.023(3) 0.018(2) 0.033(3) -0.009(2) 0.004(2) -0.009(2)
    C45 0.021(2) 0.023(2) 0.018(2) -0.0051(19) -0.0038(19) -0.008(2)
    C46 0.022(3) 0.030(3) 0.029(3) -0.006(2) 0.005(2) -0.021(2)
    C47 0.034(3) 0.025(3) 0.034(3) -0.011(2) 0.003(2) -0.019(2)
    C48 0.018(2) 0.029(3) 0.023(3) -0.009(2) 0.0045(19) -0.015(2)
    C49 0.019(2) 0.023(2) 0.021(2) 0.0063(19) -0.011(2) -0.008(2)
    C50 0.027(3) 0.030(3) 0.029(3) 0.010(2) -0.014(2) -0.018(2)
    C51 0.021(2) 0.025(3) 0.033(3) 0.006(2) -0.013(2) -0.017(2)
    C52 0.018(2) 0.021(2) 0.026(3) 0.0051(19) -0.007(2) -0.013(2)
    C53 0.019(2) 0.019(2) 0.025(3) -0.0007(18) -0.0087(19) -0.012(2)
    C54 0.017(2) 0.017(2) 0.023(2) -0.0011(17) -0.0050(19) -0.013(2)
    C55 0.028(3) 0.017(2) 0.022(2) -0.001(2) -0.006(2) -0.006(2)
    C56 0.023(3) 0.020(2) 0.029(3) 0.005(2) -0.010(2) -0.007(2)
    C57 0.018(2) 0.022(2) 0.029(3) 0.0037(19) -0.008(2) -0.012(2)
    C58 0.018(2) 0.017(2) 0.020(2) -0.0009(18) -0.0057(18) -0.0114(19)
    C59 0.016(2) 0.019(2) 0.019(2) 0.0051(18) -0.0053(18) -0.0088(19)
    C60 0.032(3) 0.027(3) 0.024(3) -0.005(2) -0.008(2) -0.014(2)
    C61 0.028(3) 0.027(3) 0.026(3) -0.007(2) -0.006(2) -0.012(2)
    C62 0.021(2) 0.024(2) 0.021(2) 0.0077(19) -0.0063(19) -0.012(2)
    C63 0.030(3) 0.028(3) 0.021(3) 0.004(2) -0.009(2) -0.016(2)
    C64 0.030(3) 0.023(3) 0.029(3) 0.001(2) -0.009(2) -0.015(2)
    C65 0.028(3) 0.027(3) 0.021(2) 0.009(2) -0.005(2) -0.013(2)
    C66 0.021(2) 0.011(2) 0.025(3) -0.0005(17) -0.0063(19) -0.0077(19)
    C67 0.022(2) 0.029(3) 0.026(3) 0.004(2) -0.003(2) -0.020(2)
    C68 0.021(3) 0.030(3) 0.040(3) 0.000(2) -0.004(2) -0.023(3)
    C69 0.021(2) 0.015(2) 0.024(2) -0.0017(18) -0.002(2) -0.008(2)
    C70 0.029(3) 0.026(3) 0.020(2) -0.002(2) -0.004(2) -0.013(2)
    C71 0.022(3) 0.027(3) 0.023(3) -0.005(2) -0.005(2) -0.009(2)
    C72 0.021(2) 0.017(2) 0.031(3) -0.0010(19) 0.000(2) -0.011(2)
    C73 0.016(2) 0.022(2) 0.011(2) -0.0015(18) -0.0015(17) -0.0054(18)
    C74 0.013(2) 0.021(2) 0.013(2) -0.0013(17) 0.0014(17) -0.0080(19)
    C75 0.017(2) 0.021(2) 0.011(2) -0.0005(18) -0.0010(17) -0.0064(18)
    C76 0.013(2) 0.027(3) 0.012(2) -0.0047(18) 0.0027(17) -0.0048(19)
    C77 0.021(2) 0.021(2) 0.016(2) -0.0071(19) 0.0004(19) -0.0096(19)
    C78 0.022(2) 0.017(2) 0.015(2) -0.0023(18) -0.0004(18) -0.0066(19)
    C79 0.019(2) 0.019(2) 0.017(2) 0.0024(18) -0.0047(19) -0.0077(19)
    C80 0.024(2) 0.020(2) 0.019(2) 0.0036(19) -0.0091(19) -0.011(2)
    C81 0.041(3) 0.031(3) 0.022(3) 0.011(2) -0.013(2) -0.017(2)
    C82 0.018(2) 0.029(3) 0.018(2) 0.0031(19) -0.0015(19) -0.012(2)
    C83 0.021(2) 0.039(3) 0.026(3) -0.002(2) -0.007(2) -0.021(2)
    C84 0.023(3) 0.065(4) 0.037(3) -0.011(3) -0.001(2) -0.032(3)
    C85 0.031(3) 0.023(3) 0.018(2) 0.000(2) -0.004(2) -0.009(2)
    C86 0.025(3) 0.024(3) 0.027(3) 0.001(2) -0.005(2) -0.016(2)
    C87 0.031(3) 0.022(3) 0.032(3) 0.009(2) -0.012(2) -0.015(2)
    C88 0.017(2) 0.021(2) 0.011(2) -0.0070(18) 0.0043(17) -0.0046(18)
    C89 0.020(2) 0.018(2) 0.013(2) -0.0044(18) -0.0001(18) -0.0072(18)
    C90 0.012(2) 0.015(2) 0.017(2) -0.0007(17) 0.0021(17) -0.0071(18)
    C91 0.013(2) 0.020(2) 0.011(2) -0.0069(17) 0.0060(17) -0.0072(18)
    C92 0.015(2) 0.019(2) 0.016(2) -0.0016(18) 0.0018(18) -0.0079(19)
    C93 0.017(2) 0.017(2) 0.016(2) -0.0026(18) 0.0016(18) -0.0057(19)
    C94 0.019(2) 0.023(2) 0.018(2) -0.0036(19) -0.0026(19) -0.009(2)
    C95 0.025(3) 0.025(3) 0.025(3) -0.003(2) -0.007(2) -0.013(2)
    C96 0.027(3) 0.020(2) 0.037(3) -0.005(2) -0.005(2) -0.013(2)
    C97 0.022(2) 0.018(2) 0.021(2) -0.0011(19) -0.0026(19) -0.009(2)
    C98 0.018(2) 0.025(3) 0.028(3) 0.0005(19) -0.006(2) -0.015(2)
    C99 0.031(3) 0.026(3) 0.029(3) 0.002(2) -0.011(2) -0.012(2)
    C100 0.017(2) 0.021(2) 0.026(3) -0.0024(18) 0.0026(19) -0.016(2)
    C101 0.019(2) 0.019(2) 0.035(3) 0.0011(19) -0.004(2) -0.011(2)
    C102 0.022(3) 0.032(3) 0.046(3) 0.001(2) -0.002(2) -0.020(3)
    C103 0.024(3) 0.027(3) 0.031(3) -0.002(2) -0.003(2) -0.017(2)
    C104 0.033(3) 0.037(3) 0.036(3) -0.005(2) 0.002(2) -0.023(3)
    C105 0.032(3) 0.036(3) 0.028(3) 0.000(2) -0.010(2) -0.016(2)
    C106 0.032(3) 0.030(3) 0.025(3) 0.001(2) -0.009(2) -0.005(2)
    C107 0.035(3) 0.024(3) 0.031(3) 0.000(2) -0.008(2) -0.011(2)
    C108 0.033(3) 0.033(3) 0.038(3) -0.006(2) -0.005(2) -0.019(3)
    C109 0.029(3) 0.051(4) 0.032(3) -0.005(3) -0.011(3) -0.005(3)
    C110 0.066(5) 0.062(5) 0.049(4) 0.024(4) -0.025(4) -0.018(4)
    C111 0.052(4) 0.049(4) 0.044(4) -0.001(3) -0.017(3) -0.009(3)
    C112 0.122(8) 0.070(5) 0.049(5) -0.005(5) -0.028(5) -0.034(4)
    C113 0.030(3) 0.066(5) 0.041(4) -0.002(3) -0.009(3) -0.019(3)
    C114 0.052(4) 0.085(6) 0.037(4) -0.028(4) -0.005(3) -0.023(4)
    C115 0.029(3) 0.039(3) 0.046(3) -0.002(2) -0.004(3) -0.031(3)
    C116 0.034(3) 0.043(3) 0.033(3) 0.000(3) -0.012(2) -0.015(3)

_geom_special_details                   
;

All esds (except the esd in the dihedral angle between two l.s. planes)
are estimated using the full covariance matrix.  The cell esds are taken
into account individually in the estimation of esds in distances, angles
and torsion angles; correlations between esds in cell parameters are only
used when they are defined by crystal symmetry.  An approximate (isotropic)
treatment of cell esds is used for estimating esds involving l.s. planes.
;

loop_
    _geom_bond_atom_site_label_1
    _geom_bond_atom_site_label_2
    _geom_bond_site_symmetry_2
    _geom_bond_distance
    _geom_bond_publ_flag
    Sb1 F6 . 1.848(4) ?
    Sb1 F1 . 1.851(4) ?
    Sb1 F4 . 1.851(4) ?
    Sb1 F5 . 1.854(4) ?
    Sb1 F2 . 1.858(4) ?
    Sb1 F3 . 1.869(3) ?
    Fe1 O1 . 2.062(3) ?
    Fe1 N1 . 2.065(4) ?
    Fe1 N5 . 2.102(4) ?
    Fe1 N11 . 2.148(4) ?
    Fe1 O2 . 2.289(3) ?
    O1 C49 . 1.278(6) ?
    O2 C49 . 1.248(6) ?
    N1 C1 . 1.325(6) ?
    N1 C2 . 1.379(6) ?
    N2 C1 . 1.335(6) ?
    N2 C3 . 1.371(6) ?
    N2 C4 . 1.486(5) ?
    N3 C79 . 1.457(6) ?
    N3 C17 . 1.457(6) ?
    N3 H803 . 0.98(2) ?
    N4 C24 . 1.451(6) ?
    N4 C94 . 1.463(6) ?
    N4 H804 . 0.98(2) ?
    N5 C25 . 1.300(6) ?
    N5 C26 . 1.411(7) ?
    N6 C25 . 1.312(6) ?
    N6 C27 . 1.417(7) ?
    N6 C28 . 1.490(6) ?
    N7 C41 . 1.459(6) ?
    N7 C85 . 1.471(6) ?
    N7 H807 . 0.973(19) ?
    N8 C48 . 1.463(6) ?
    N8 C100 . 1.466(6) ?
    N8 H808 . 0.98(2) ?
    N9 C82 . 1.460(6) ?
    N9 C65 . 1.466(6) ?
    N9 H809 . 0.979(19) ?
    N10 C72 . 1.455(6) ?
    N10 C97 . 1.478(6) ?
    N10 H810 . 0.99(2) ?
    N11 C103 . 1.488(6) ?
    N11 C107 . 1.498(6) ?
    N11 C105 . 1.508(6) ?
    N12 C109 . 1.152(9) ?
    N13 C111 . 1.180(9) ?
    N14 C113 . 1.158(9) ?
    N15 C115 . 1.141(7) ?
    C1 H1 . 0.95 ?
    C2 C3 . 1.356(7) ?
    C2 H2 . 0.95 ?
    C3 H3 . 0.95 ?
    C4 C5 . 1.500(6) ?
    C4 H4A . 0.99 ?
    C4 H4AB . 0.99 ?
    C5 C6 . 1.410(6) ?
    C5 C10 . 1.415(6) ?
    C6 C7 . 1.396(6) ?
    C6 C11 . 1.489(6) ?
    C7 C8 . 1.386(7) ?
    C7 H7 . 0.95 ?
    C8 C9 . 1.377(7) ?
    C8 H8 . 0.95 ?
    C9 C10 . 1.401(6) ?
    C9 H9 . 0.95 ?
    C10 C18 . 1.489(6) ?
    C11 C12 . 1.381(6) ?
    C11 C16 . 1.396(6) ?
    C12 C13 . 1.394(7) ?
    C12 H12 . 0.95 ?
    C13 C14 . 1.386(6) ?
    C13 H13 . 0.95 ?
    C14 C15 . 1.397(6) ?
    C14 C17 . 1.499(6) ?
    C15 C16 . 1.383(7) ?
    C15 H15 . 0.95 ?
    C16 H16 . 0.95 ?
    C17 H17A . 0.99 ?
    C17 H17B . 0.99 ?
    C18 C23 . 1.400(6) ?
    C18 C19 . 1.413(6) ?
    C19 C20 . 1.369(7) ?
    C19 H19 . 0.95 ?
    C20 C21 . 1.400(7) ?
    C20 H20 . 0.95 ?
    C21 C22 . 1.389(7) ?
    C21 C24 . 1.504(7) ?
    C22 C23 . 1.394(6) ?
    C22 H22 . 0.95 ?
    C23 H23 . 0.95 ?
    C24 H24A . 0.99 ?
    C24 H24B . 0.99 ?
    C25 H25 . 0.95 ?
    C26 C27 . 1.357(7) ?
    C26 H26 . 0.95 ?
    C27 H27 . 0.95 ?
    C28 C29 . 1.513(6) ?
    C28 H28A . 0.99 ?
    C28 H28B . 0.99 ?
    C29 C34 . 1.401(6) ?
    C29 C30 . 1.406(7) ?
    C30 C31 . 1.390(7) ?
    C30 C42 . 1.495(6) ?
    C31 C32 . 1.380(7) ?
    C31 H31 . 0.95 ?
    C32 C33 . 1.386(7) ?
    C32 H32 . 0.95 ?
    C33 C34 . 1.398(6) ?
    C33 H33 . 0.95 ?
    C34 C35 . 1.500(6) ?
    C35 C40 . 1.386(6) ?
    C35 C36 . 1.389(6) ?
    C36 C37 . 1.384(7) ?
    C36 H36 . 0.95 ?
    C37 C38 . 1.383(6) ?
    C37 H37 . 0.95 ?
    C38 C39 . 1.388(7) ?
    C38 C41 . 1.505(6) ?
    C39 C40 . 1.374(6) ?
    C39 H39 . 0.95 ?
    C40 H40 . 0.95 ?
    C41 H41A . 0.99 ?
    C41 H41B . 0.99 ?
    C42 C43 . 1.382(6) ?
    C42 C47 . 1.396(7) ?
    C43 C44 . 1.391(7) ?
    C43 H43 . 0.95 ?
    C44 C45 . 1.385(7) ?
    C44 H44 . 0.95 ?
    C45 C46 . 1.376(7) ?
    C45 C48 . 1.506(6) ?
    C46 C47 . 1.388(7) ?
    C46 H46 . 0.95 ?
    C47 H47 . 0.95 ?
    C48 H48A . 0.99 ?
    C48 H48B . 0.99 ?
    C49 C50 . 1.509(7) ?
    C50 C51 . 1.536(7) ?
    C50 H50A . 0.99 ?
    C50 H50B . 0.99 ?
    C51 C52 . 1.537(6) ?
    C51 H51A . 0.99 ?
    C51 H51B . 0.99 ?
    C52 C53 . 1.516(6) ?
    C52 H52A . 0.99 ?
    C52 H52B . 0.99 ?
    C53 C58 . 1.405(6) ?
    C53 C54 . 1.408(7) ?
    C54 C55 . 1.396(7) ?
    C54 C66 . 1.502(6) ?
    C55 C56 . 1.381(7) ?
    C55 H55 . 0.95 ?
    C56 C57 . 1.383(7) ?
    C56 H56 . 0.95 ?
    C57 C58 . 1.392(6) ?
    C57 H57 . 0.95 ?
    C58 C59 . 1.503(6) ?
    C59 C64 . 1.380(7) ?
    C59 C60 . 1.395(7) ?
    C60 C61 . 1.369(7) ?
    C60 H60 . 0.95 ?
    C61 C62 . 1.387(7) ?
    C61 H61 . 0.95 ?
    C62 C63 . 1.383(7) ?
    C62 C65 . 1.509(7) ?
    C63 C64 . 1.389(7) ?
    C63 H63 . 0.95 ?
    C64 H64 . 0.95 ?
    C65 H65A . 0.99 ?
    C65 H65B . 0.99 ?
    C66 C67 . 1.381(7) ?
    C66 C71 . 1.393(7) ?
    C67 C68 . 1.389(7) ?
    C67 H67 . 0.95 ?
    C68 C69 . 1.386(7) ?
    C68 H68 . 0.95 ?
    C69 C70 . 1.392(7) ?
    C69 C72 . 1.516(6) ?
    C70 C71 . 1.392(7) ?
    C70 H70 . 0.95 ?
    C71 H71 . 0.95 ?
    C72 H72A . 0.99 ?
    C72 H72B . 0.99 ?
    C73 C78 . 1.406(6) ?
    C73 C74 . 1.411(6) ?
    C73 C79 . 1.514(6) ?
    C74 C75 . 1.402(6) ?
    C74 C80 . 1.509(6) ?
    C75 C76 . 1.397(6) ?
    C75 C82 . 1.518(6) ?
    C76 C77 . 1.407(7) ?
    C76 C83 . 1.516(6) ?
    C77 C78 . 1.403(7) ?
    C77 C85 . 1.512(6) ?
    C78 C86 . 1.519(6) ?
    C79 H79A . 0.99 ?
    C79 H79B . 0.99 ?
    C80 C81 . 1.537(7) ?
    C80 H80A . 0.99 ?
    C80 H80B . 0.99 ?
    C81 H81A . 0.98 ?
    C81 H81B . 0.98 ?
    C81 H81C . 0.98 ?
    C82 H82A . 0.99 ?
    C82 H82B . 0.99 ?
    C83 C84 . 1.532(7) ?
    C83 H83A . 0.99 ?
    C83 H83B . 0.99 ?
    C84 H84A . 0.98 ?
    C84 H84B . 0.98 ?
    C84 H84C . 0.98 ?
    C85 H85A . 0.99 ?
    C85 H85B . 0.99 ?
    C86 C87 . 1.531(7) ?
    C86 H86A . 0.99 ?
    C86 H86B . 0.99 ?
    C87 H87A . 0.98 ?
    C87 H87B . 0.98 ?
    C87 H87C . 0.98 ?
    C88 C89 . 1.397(6) ?
    C88 C93 . 1.407(6) ?
    C88 C94 . 1.518(6) ?
    C89 C90 . 1.401(6) ?
    C89 C95 . 1.523(6) ?
    C90 C91 . 1.410(6) ?
    C90 C97 . 1.518(6) ?
    C91 C92 . 1.402(6) ?
    C91 C98 . 1.519(6) ?
    C92 C93 . 1.402(6) ?
    C92 C100 . 1.519(6) ?
    C93 C101 . 1.516(6) ?
    C94 H94A . 0.99 ?
    C94 H94B . 0.99 ?
    C95 C96 . 1.527(7) ?
    C95 H95A . 0.99 ?
    C95 H95B . 0.99 ?
    C96 H96A . 0.98 ?
    C96 H96B . 0.98 ?
    C96 H96C . 0.98 ?
    C97 H97A . 0.99 ?
    C97 H97B . 0.99 ?
    C98 C99 . 1.534(7) ?
    C98 H98A . 0.99 ?
    C98 H98B . 0.99 ?
    C99 H99A . 0.98 ?
    C99 H99B . 0.98 ?
    C99 H99C . 0.98 ?
    C100 H10A . 0.99 ?
    C100 H10B . 0.99 ?
    C101 C102 . 1.526(7) ?
    C101 H10C . 0.99 ?
    C101 H10D . 0.99 ?
    C102 H10E . 0.98 ?
    C102 H10F . 0.98 ?
    C102 H10G . 0.98 ?
    C103 C104 . 1.519(7) ?
    C103 H10H . 0.99 ?
    C103 H10I . 0.99 ?
    C104 H10J . 0.98 ?
    C104 H10K . 0.98 ?
    C104 H10L . 0.98 ?
    C105 C106 . 1.508(7) ?
    C105 H10M . 0.99 ?
    C105 H10N . 0.99 ?
    C106 H10O . 0.98 ?
    C106 H10P . 0.98 ?
    C106 H10Q . 0.98 ?
    C107 C108 . 1.503(7) ?
    C107 H10R . 0.99 ?
    C107 H10S . 0.99 ?
    C108 H10T . 0.98 ?
    C108 H10U . 0.98 ?
    C108 H10V . 0.98 ?
    C109 C110 . 1.445(10) ?
    C110 H11A . 0.98 ?
    C110 H11B . 0.98 ?
    C110 H11C . 0.98 ?
    C111 C112 . 1.468(11) ?
    C112 H11D . 0.98 ?
    C112 H11E . 0.98 ?
    C112 H11F . 0.98 ?
    C113 C114 . 1.461(10) ?
    C114 H11G . 0.98 ?
    C114 H11H . 0.98 ?
    C114 H11I . 0.98 ?
    C115 C116 . 1.460(8) ?
    C116 H11J . 0.98 ?
    C116 H11K . 0.98 ?
    C116 H11L . 0.98 ?

loop_
    _geom_angle_atom_site_label_1
    _geom_angle_atom_site_label_2
    _geom_angle_atom_site_label_3
    _geom_angle_site_symmetry_1
    _geom_angle_site_symmetry_3
    _geom_angle
    _geom_angle_publ_flag
    F6 Sb1 F1 . . 92.9(3) ?
    F6 Sb1 F4 . . 89.9(2) ?
    F1 Sb1 F4 . . 87.8(2) ?
    F6 Sb1 F5 . . 176.8(3) ?
    F1 Sb1 F5 . . 90.3(3) ?
    F4 Sb1 F5 . . 90.0(2) ?
    F6 Sb1 F2 . . 90.2(3) ?
    F1 Sb1 F2 . . 91.86(19) ?
    F4 Sb1 F2 . . 179.7(2) ?
    F5 Sb1 F2 . . 89.9(2) ?
    F6 Sb1 F3 . . 88.5(2) ?
    F1 Sb1 F3 . . 178.5(2) ?
    F4 Sb1 F3 . . 91.51(17) ?
    F5 Sb1 F3 . . 88.4(2) ?
    F2 Sb1 F3 . . 88.78(16) ?
    O1 Fe1 N1 . . 107.65(15) ?
    O1 Fe1 N5 . . 91.13(15) ?
    N1 Fe1 N5 . . 108.07(16) ?
    O1 Fe1 N11 . . 136.48(15) ?
    N1 Fe1 N11 . . 108.08(15) ?
    N5 Fe1 N11 . . 100.57(16) ?
    O1 Fe1 O2 . . 60.10(12) ?
    N1 Fe1 O2 . . 89.54(14) ?
    N5 Fe1 O2 . . 150.18(15) ?
    N11 Fe1 O2 . . 96.29(14) ?
    C49 O1 Fe1 . . 94.7(3) ?
    C49 O2 Fe1 . . 85.2(3) ?
    C1 N1 C2 . . 105.4(4) ?
    C1 N1 Fe1 . . 123.9(3) ?
    C2 N1 Fe1 . . 130.7(3) ?
    C1 N2 C3 . . 107.3(4) ?
    C1 N2 C4 . . 122.8(4) ?
    C3 N2 C4 . . 129.7(4) ?
    C79 N3 C17 . . 115.1(4) ?
    C79 N3 H803 . . 111.(3) ?
    C17 N3 H803 . . 111.(3) ?
    C24 N4 C94 . . 113.4(4) ?
    C24 N4 H804 . . 113.(5) ?
    C94 N4 H804 . . 103.(5) ?
    C25 N5 C26 . . 104.6(4) ?
    C25 N5 Fe1 . . 137.4(4) ?
    C26 N5 Fe1 . . 114.1(3) ?
    C25 N6 C27 . . 106.1(4) ?
    C25 N6 C28 . . 127.3(4) ?
    C27 N6 C28 . . 126.6(4) ?
    C41 N7 C85 . . 111.5(4) ?
    C41 N7 H807 . . 110.(3) ?
    C85 N7 H807 . . 109.(3) ?
    C48 N8 C100 . . 113.6(4) ?
    C48 N8 H808 . . 107.(3) ?
    C100 N8 H808 . . 109.(3) ?
    C82 N9 C65 . . 113.2(4) ?
    C82 N9 H809 . . 110.(3) ?
    C65 N9 H809 . . 109.(3) ?
    C72 N10 C97 . . 112.2(4) ?
    C72 N10 H810 . . 113.(8) ?
    C97 N10 H810 . . 110.(8) ?
    C103 N11 C107 . . 111.8(4) ?
    C103 N11 C105 . . 109.5(4) ?
    C107 N11 C105 . . 108.2(4) ?
    C103 N11 Fe1 . . 104.9(3) ?
    C107 N11 Fe1 . . 114.7(3) ?
    C105 N11 Fe1 . . 107.6(3) ?
    N1 C1 N2 . . 111.6(4) ?
    N1 C1 H1 . . 124.2 ?
    N2 C1 H1 . . 124.2 ?
    C3 C2 N1 . . 109.4(4) ?
    C3 C2 H2 . . 125.3 ?
    N1 C2 H2 . . 125.3 ?
    C2 C3 N2 . . 106.4(4) ?
    C2 C3 H3 . . 126.8 ?
    N2 C3 H3 . . 126.8 ?
    N2 C4 C5 . . 114.2(4) ?
    N2 C4 H4A . . 108.7 ?
    C5 C4 H4A . . 108.7 ?
    N2 C4 H4AB . . 108.7 ?
    C5 C4 H4AB . . 108.7 ?
    H4A C4 H4AB . . 107.6 ?
    C6 C5 C10 . . 119.7(4) ?
    C6 C5 C4 . . 118.8(4) ?
    C10 C5 C4 . . 121.0(4) ?
    C7 C6 C5 . . 119.9(4) ?
    C7 C6 C11 . . 119.0(4) ?
    C5 C6 C11 . . 121.1(4) ?
    C8 C7 C6 . . 120.2(4) ?
    C8 C7 H7 . . 119.9 ?
    C6 C7 H7 . . 119.9 ?
    C9 C8 C7 . . 120.1(4) ?
    C9 C8 H8 . . 120.0 ?
    C7 C8 H8 . . 120.0 ?
    C8 C9 C10 . . 121.7(4) ?
    C8 C9 H9 . . 119.2 ?
    C10 C9 H9 . . 119.2 ?
    C9 C10 C5 . . 118.3(4) ?
    C9 C10 C18 . . 117.5(4) ?
    C5 C10 C18 . . 124.2(4) ?
    C12 C11 C16 . . 118.4(4) ?
    C12 C11 C6 . . 121.6(4) ?
    C16 C11 C6 . . 120.1(4) ?
    C11 C12 C13 . . 120.9(4) ?
    C11 C12 H12 . . 119.5 ?
    C13 C12 H12 . . 119.5 ?
    C14 C13 C12 . . 121.4(4) ?
    C14 C13 H13 . . 119.3 ?
    C12 C13 H13 . . 119.3 ?
    C13 C14 C15 . . 117.0(4) ?
    C13 C14 C17 . . 122.7(4) ?
    C15 C14 C17 . . 120.2(4) ?
    C16 C15 C14 . . 122.0(4) ?
    C16 C15 H15 . . 119.0 ?
    C14 C15 H15 . . 119.0 ?
    C15 C16 C11 . . 120.2(4) ?
    C15 C16 H16 . . 119.9 ?
    C11 C16 H16 . . 119.9 ?
    N3 C17 C14 . . 110.9(4) ?
    N3 C17 H17A . . 109.5 ?
    C14 C17 H17A . . 109.5 ?
    N3 C17 H17B . . 109.5 ?
    C14 C17 H17B . . 109.5 ?
    H17A C17 H17B . . 108.0 ?
    C23 C18 C19 . . 117.1(4) ?
    C23 C18 C10 . . 124.0(4) ?
    C19 C18 C10 . . 118.6(4) ?
    C20 C19 C18 . . 121.2(4) ?
    C20 C19 H19 . . 119.4 ?
    C18 C19 H19 . . 119.4 ?
    C19 C20 C21 . . 121.6(4) ?
    C19 C20 H20 . . 119.2 ?
    C21 C20 H20 . . 119.2 ?
    C22 C21 C20 . . 117.7(4) ?
    C22 C21 C24 . . 122.1(4) ?
    C20 C21 C24 . . 120.1(4) ?
    C21 C22 C23 . . 121.2(4) ?
    C21 C22 H22 . . 119.4 ?
    C23 C22 H22 . . 119.4 ?
    C22 C23 C18 . . 121.1(4) ?
    C22 C23 H23 . . 119.5 ?
    C18 C23 H23 . . 119.5 ?
    N4 C24 C21 . . 112.8(4) ?
    N4 C24 H24A . . 109.0 ?
    C21 C24 H24A . . 109.0 ?
    N4 C24 H24B . . 109.0 ?
    C21 C24 H24B . . 109.0 ?
    H24A C24 H24B . . 107.8 ?
    N5 C25 N6 . . 114.6(5) ?
    N5 C25 H25 . . 122.7 ?
    N6 C25 H25 . . 122.7 ?
    C27 C26 N5 . . 109.1(5) ?
    C27 C26 H26 . . 125.5 ?
    N5 C26 H26 . . 125.5 ?
    C26 C27 N6 . . 105.6(4) ?
    C26 C27 H27 . . 127.2 ?
    N6 C27 H27 . . 127.2 ?
    N6 C28 C29 . . 109.6(4) ?
    N6 C28 H28A . . 109.7 ?
    C29 C28 H28A . . 109.7 ?
    N6 C28 H28B . . 109.7 ?
    C29 C28 H28B . . 109.7 ?
    H28A C28 H28B . . 108.2 ?
    C34 C29 C30 . . 119.4(4) ?
    C34 C29 C28 . . 120.7(4) ?
    C30 C29 C28 . . 119.7(4) ?
    C31 C30 C29 . . 119.4(4) ?
    C31 C30 C42 . . 120.4(4) ?
    C29 C30 C42 . . 120.2(4) ?
    C32 C31 C30 . . 121.3(5) ?
    C32 C31 H31 . . 119.3 ?
    C30 C31 H31 . . 119.3 ?
    C31 C32 C33 . . 119.6(4) ?
    C31 C32 H32 . . 120.2 ?
    C33 C32 H32 . . 120.2 ?
    C32 C33 C34 . . 120.3(4) ?
    C32 C33 H33 . . 119.8 ?
    C34 C33 H33 . . 119.8 ?
    C33 C34 C29 . . 119.9(4) ?
    C33 C34 C35 . . 118.6(4) ?
    C29 C34 C35 . . 121.3(4) ?
    C40 C35 C36 . . 118.0(4) ?
    C40 C35 C34 . . 119.7(4) ?
    C36 C35 C34 . . 122.3(4) ?
    C37 C36 C35 . . 120.8(4) ?
    C37 C36 H36 . . 119.6 ?
    C35 C36 H36 . . 119.6 ?
    C38 C37 C36 . . 120.9(4) ?
    C38 C37 H37 . . 119.5 ?
    C36 C37 H37 . . 119.5 ?
    C37 C38 C39 . . 118.0(4) ?
    C37 C38 C41 . . 122.0(4) ?
    C39 C38 C41 . . 120.0(4) ?
    C40 C39 C38 . . 121.2(4) ?
    C40 C39 H39 . . 119.4 ?
    C38 C39 H39 . . 119.4 ?
    C39 C40 C35 . . 121.0(4) ?
    C39 C40 H40 . . 119.5 ?
    C35 C40 H40 . . 119.5 ?
    N7 C41 C38 . . 111.9(4) ?
    N7 C41 H41A . . 109.2 ?
    C38 C41 H41A . . 109.2 ?
    N7 C41 H41B . . 109.2 ?
    C38 C41 H41B . . 109.2 ?
    H41A C41 H41B . . 107.9 ?
    C43 C42 C47 . . 118.1(4) ?
    C43 C42 C30 . . 121.7(4) ?
    C47 C42 C30 . . 120.1(4) ?
    C42 C43 C44 . . 120.4(5) ?
    C42 C43 H43 . . 119.8 ?
    C44 C43 H43 . . 119.8 ?
    C45 C44 C43 . . 121.5(4) ?
    C45 C44 H44 . . 119.3 ?
    C43 C44 H44 . . 119.3 ?
    C46 C45 C44 . . 118.0(4) ?
    C46 C45 C48 . . 120.2(4) ?
    C44 C45 C48 . . 121.8(4) ?
    C45 C46 C47 . . 121.1(5) ?
    C45 C46 H46 . . 119.4 ?
    C47 C46 H46 . . 119.4 ?
    C46 C47 C42 . . 120.7(4) ?
    C46 C47 H47 . . 119.6 ?
    C42 C47 H47 . . 119.6 ?
    N8 C48 C45 . . 111.7(4) ?
    N8 C48 H48A . . 109.3 ?
    C45 C48 H48A . . 109.3 ?
    N8 C48 H48B . . 109.3 ?
    C45 C48 H48B . . 109.3 ?
    H48A C48 H48B . . 107.9 ?
    O2 C49 O1 . . 120.0(4) ?
    O2 C49 C50 . . 120.9(4) ?
    O1 C49 C50 . . 119.1(4) ?
    C49 C50 C51 . . 109.7(4) ?
    C49 C50 H50A . . 109.7 ?
    C51 C50 H50A . . 109.7 ?
    C49 C50 H50B . . 109.7 ?
    C51 C50 H50B . . 109.7 ?
    H50A C50 H50B . . 108.2 ?
    C50 C51 C52 . . 112.6(4) ?
    C50 C51 H51A . . 109.1 ?
    C52 C51 H51A . . 109.1 ?
    C50 C51 H51B . . 109.1 ?
    C52 C51 H51B . . 109.1 ?
    H51A C51 H51B . . 107.8 ?
    C53 C52 C51 . . 115.1(4) ?
    C53 C52 H52A . . 108.5 ?
    C51 C52 H52A . . 108.5 ?
    C53 C52 H52B . . 108.5 ?
    C51 C52 H52B . . 108.5 ?
    H52A C52 H52B . . 107.5 ?
    C58 C53 C54 . . 119.0(4) ?
    C58 C53 C52 . . 119.1(4) ?
    C54 C53 C52 . . 121.8(4) ?
    C55 C54 C53 . . 119.4(4) ?
    C55 C54 C66 . . 116.6(4) ?
    C53 C54 C66 . . 124.1(4) ?
    C56 C55 C54 . . 121.0(5) ?
    C56 C55 H55 . . 119.5 ?
    C54 C55 H55 . . 119.5 ?
    C55 C56 C57 . . 119.8(5) ?
    C55 C56 H56 . . 120.1 ?
    C57 C56 H56 . . 120.1 ?
    C56 C57 C58 . . 120.4(4) ?
    C56 C57 H57 . . 119.8 ?
    C58 C57 H57 . . 119.8 ?
    C57 C58 C53 . . 120.3(4) ?
    C57 C58 C59 . . 117.9(4) ?
    C53 C58 C59 . . 121.7(4) ?
    C64 C59 C60 . . 118.0(4) ?
    C64 C59 C58 . . 121.9(4) ?
    C60 C59 C58 . . 120.1(4) ?
    C61 C60 C59 . . 121.1(5) ?
    C61 C60 H60 . . 119.5 ?
    C59 C60 H60 . . 119.5 ?
    C60 C61 C62 . . 121.5(5) ?
    C60 C61 H61 . . 119.3 ?
    C62 C61 H61 . . 119.3 ?
    C63 C62 C61 . . 117.4(4) ?
    C63 C62 C65 . . 123.0(4) ?
    C61 C62 C65 . . 119.6(4) ?
    C62 C63 C64 . . 121.6(4) ?
    C62 C63 H63 . . 119.2 ?
    C64 C63 H63 . . 119.2 ?
    C59 C64 C63 . . 120.4(5) ?
    C59 C64 H64 . . 119.8 ?
    C63 C64 H64 . . 119.8 ?
    N9 C65 C62 . . 111.9(4) ?
    N9 C65 H65A . . 109.2 ?
    C62 C65 H65A . . 109.2 ?
    N9 C65 H65B . . 109.2 ?
    C62 C65 H65B . . 109.2 ?
    H65A C65 H65B . . 107.9 ?
    C67 C66 C71 . . 118.4(4) ?
    C67 C66 C54 . . 121.7(4) ?
    C71 C66 C54 . . 119.6(4) ?
    C66 C67 C68 . . 121.2(5) ?
    C66 C67 H67 . . 119.4 ?
    C68 C67 H67 . . 119.4 ?
    C69 C68 C67 . . 121.5(5) ?
    C69 C68 H68 . . 119.2 ?
    C67 C68 H68 . . 119.2 ?
    C68 C69 C70 . . 116.6(4) ?
    C68 C69 C72 . . 123.0(4) ?
    C70 C69 C72 . . 120.4(4) ?
    C71 C70 C69 . . 122.7(4) ?
    C71 C70 H70 . . 118.7 ?
    C69 C70 H70 . . 118.7 ?
    C70 C71 C66 . . 119.5(4) ?
    C70 C71 H71 . . 120.2 ?
    C66 C71 H71 . . 120.2 ?
    N10 C72 C69 . . 111.4(4) ?
    N10 C72 H72A . . 109.3 ?
    C69 C72 H72A . . 109.3 ?
    N10 C72 H72B . . 109.3 ?
    C69 C72 H72B . . 109.3 ?
    H72A C72 H72B . . 108.0 ?
    C78 C73 C74 . . 120.7(4) ?
    C78 C73 C79 . . 120.0(4) ?
    C74 C73 C79 . . 119.2(4) ?
    C75 C74 C73 . . 119.0(4) ?
    C75 C74 C80 . . 120.8(4) ?
    C73 C74 C80 . . 120.2(4) ?
    C76 C75 C74 . . 120.8(4) ?
    C76 C75 C82 . . 119.8(4) ?
    C74 C75 C82 . . 119.4(4) ?
    C75 C76 C77 . . 119.7(4) ?
    C75 C76 C83 . . 120.6(4) ?
    C77 C76 C83 . . 119.7(4) ?
    C78 C77 C76 . . 120.4(4) ?
    C78 C77 C85 . . 120.3(4) ?
    C76 C77 C85 . . 119.3(4) ?
    C77 C78 C73 . . 119.2(4) ?
    C77 C78 C86 . . 120.9(4) ?
    C73 C78 C86 . . 120.0(4) ?
    N3 C79 C73 . . 108.9(4) ?
    N3 C79 H79A . . 109.9 ?
    C73 C79 H79A . . 109.9 ?
    N3 C79 H79B . . 109.9 ?
    C73 C79 H79B . . 109.9 ?
    H79A C79 H79B . . 108.3 ?
    C74 C80 C81 . . 112.1(4) ?
    C74 C80 H80A . . 109.2 ?
    C81 C80 H80A . . 109.2 ?
    C74 C80 H80B . . 109.2 ?
    C81 C80 H80B . . 109.2 ?
    H80A C80 H80B . . 107.9 ?
    C80 C81 H81A . . 109.5 ?
    C80 C81 H81B . . 109.5 ?
    H81A C81 H81B . . 109.5 ?
    C80 C81 H81C . . 109.5 ?
    H81A C81 H81C . . 109.5 ?
    H81B C81 H81C . . 109.5 ?
    N9 C82 C75 . . 110.5(4) ?
    N9 C82 H82A . . 109.5 ?
    C75 C82 H82A . . 109.5 ?
    N9 C82 H82B . . 109.5 ?
    C75 C82 H82B . . 109.5 ?
    H82A C82 H82B . . 108.1 ?
    C76 C83 C84 . . 111.6(4) ?
    C76 C83 H83A . . 109.3 ?
    C84 C83 H83A . . 109.3 ?
    C76 C83 H83B . . 109.3 ?
    C84 C83 H83B . . 109.3 ?
    H83A C83 H83B . . 108.0 ?
    C83 C84 H84A . . 109.5 ?
    C83 C84 H84B . . 109.5 ?
    H84A C84 H84B . . 109.5 ?
    C83 C84 H84C . . 109.5 ?
    H84A C84 H84C . . 109.5 ?
    H84B C84 H84C . . 109.5 ?
    N7 C85 C77 . . 113.3(4) ?
    N7 C85 H85A . . 108.9 ?
    C77 C85 H85A . . 108.9 ?
    N7 C85 H85B . . 108.9 ?
    C77 C85 H85B . . 108.9 ?
    H85A C85 H85B . . 107.7 ?
    C78 C86 C87 . . 114.3(4) ?
    C78 C86 H86A . . 108.7 ?
    C87 C86 H86A . . 108.7 ?
    C78 C86 H86B . . 108.7 ?
    C87 C86 H86B . . 108.7 ?
    H86A C86 H86B . . 107.6 ?
    C86 C87 H87A . . 109.5 ?
    C86 C87 H87B . . 109.5 ?
    H87A C87 H87B . . 109.5 ?
    C86 C87 H87C . . 109.5 ?
    H87A C87 H87C . . 109.5 ?
    H87B C87 H87C . . 109.5 ?
    C89 C88 C93 . . 120.4(4) ?
    C89 C88 C94 . . 119.7(4) ?
    C93 C88 C94 . . 119.8(4) ?
    C88 C89 C90 . . 120.3(4) ?
    C88 C89 C95 . . 119.9(4) ?
    C90 C89 C95 . . 119.8(4) ?
    C89 C90 C91 . . 119.5(4) ?
    C89 C90 C97 . . 120.4(4) ?
    C91 C90 C97 . . 120.1(4) ?
    C92 C91 C90 . . 120.0(4) ?
    C92 C91 C98 . . 120.0(4) ?
    C90 C91 C98 . . 119.9(4) ?
    C91 C92 C93 . . 120.3(4) ?
    C91 C92 C100 . . 119.2(4) ?
    C93 C92 C100 . . 120.5(4) ?
    C92 C93 C88 . . 119.4(4) ?
    C92 C93 C101 . . 120.9(4) ?
    C88 C93 C101 . . 119.8(4) ?
    N4 C94 C88 . . 110.0(4) ?
    N4 C94 H94A . . 109.7 ?
    C88 C94 H94A . . 109.7 ?
    N4 C94 H94B . . 109.7 ?
    C88 C94 H94B . . 109.7 ?
    H94A C94 H94B . . 108.2 ?
    C89 C95 C96 . . 111.5(4) ?
    C89 C95 H95A . . 109.3 ?
    C96 C95 H95A . . 109.3 ?
    C89 C95 H95B . . 109.3 ?
    C96 C95 H95B . . 109.3 ?
    H95A C95 H95B . . 108.0 ?
    C95 C96 H96A . . 109.5 ?
    C95 C96 H96B . . 109.5 ?
    H96A C96 H96B . . 109.5 ?
    C95 C96 H96C . . 109.5 ?
    H96A C96 H96C . . 109.5 ?
    H96B C96 H96C . . 109.5 ?
    N10 C97 C90 . . 110.2(4) ?
    N10 C97 H97A . . 109.6 ?
    C90 C97 H97A . . 109.6 ?
    N10 C97 H97B . . 109.6 ?
    C90 C97 H97B . . 109.6 ?
    H97A C97 H97B . . 108.1 ?
    C91 C98 C99 . . 112.4(4) ?
    C91 C98 H98A . . 109.1 ?
    C99 C98 H98A . . 109.1 ?
    C91 C98 H98B . . 109.1 ?
    C99 C98 H98B . . 109.1 ?
    H98A C98 H98B . . 107.9 ?
    C98 C99 H99A . . 109.5 ?
    C98 C99 H99B . . 109.5 ?
    H99A C99 H99B . . 109.5 ?
    C98 C99 H99C . . 109.5 ?
    H99A C99 H99C . . 109.5 ?
    H99B C99 H99C . . 109.5 ?
    N8 C100 C92 . . 109.9(4) ?
    N8 C100 H10A . . 109.7 ?
    C92 C100 H10A . . 109.7 ?
    N8 C100 H10B . . 109.7 ?
    C92 C100 H10B . . 109.7 ?
    H10A C100 H10B . . 108.2 ?
    C93 C101 C102 . . 113.3(4) ?
    C93 C101 H10C . . 108.9 ?
    C102 C101 H10C . . 108.9 ?
    C93 C101 H10D . . 108.9 ?
    C102 C101 H10D . . 108.9 ?
    H10C C101 H10D . . 107.7 ?
    C101 C102 H10E . . 109.5 ?
    C101 C102 H10F . . 109.5 ?
    H10E C102 H10F . . 109.5 ?
    C101 C102 H10G . . 109.5 ?
    H10E C102 H10G . . 109.5 ?
    H10F C102 H10G . . 109.5 ?
    N11 C103 C104 . . 115.8(4) ?
    N11 C103 H10H . . 108.3 ?
    C104 C103 H10H . . 108.3 ?
    N11 C103 H10I . . 108.3 ?
    C104 C103 H10I . . 108.3 ?
    H10H C103 H10I . . 107.4 ?
    C103 C104 H10J . . 109.5 ?
    C103 C104 H10K . . 109.5 ?
    H10J C104 H10K . . 109.5 ?
    C103 C104 H10L . . 109.5 ?
    H10J C104 H10L . . 109.5 ?
    H10K C104 H10L . . 109.5 ?
    C106 C105 N11 . . 112.4(4) ?
    C106 C105 H10M . . 109.1 ?
    N11 C105 H10M . . 109.1 ?
    C106 C105 H10N . . 109.1 ?
    N11 C105 H10N . . 109.1 ?
    H10M C105 H10N . . 107.9 ?
    C105 C106 H10O . . 109.5 ?
    C105 C106 H10P . . 109.5 ?
    H10O C106 H10P . . 109.5 ?
    C105 C106 H10Q . . 109.5 ?
    H10O C106 H10Q . . 109.5 ?
    H10P C106 H10Q . . 109.5 ?
    N11 C107 C108 . . 115.7(4) ?
    N11 C107 H10R . . 108.4 ?
    C108 C107 H10R . . 108.4 ?
    N11 C107 H10S . . 108.4 ?
    C108 C107 H10S . . 108.4 ?
    H10R C107 H10S . . 107.4 ?
    C107 C108 H10T . . 109.5 ?
    C107 C108 H10U . . 109.5 ?
    H10T C108 H10U . . 109.5 ?
    C107 C108 H10V . . 109.5 ?
    H10T C108 H10V . . 109.5 ?
    H10U C108 H10V . . 109.5 ?
    N12 C109 C110 . . 179.1(8) ?
    C109 C110 H11A . . 109.5 ?
    C109 C110 H11B . . 109.5 ?
    H11A C110 H11B . . 109.5 ?
    C109 C110 H11C . . 109.5 ?
    H11A C110 H11C . . 109.5 ?
    H11B C110 H11C . . 109.5 ?
    N13 C111 C112 . . 177.6(8) ?
    C111 C112 H11D . . 109.5 ?
    C111 C112 H11E . . 109.5 ?
    H11D C112 H11E . . 109.5 ?
    C111 C112 H11F . . 109.5 ?
    H11D C112 H11F . . 109.5 ?
    H11E C112 H11F . . 109.5 ?
    N14 C113 C114 . . 178.7(8) ?
    C113 C114 H11G . . 109.5 ?
    C113 C114 H11H . . 109.5 ?
    H11G C114 H11H . . 109.5 ?
    C113 C114 H11I . . 109.5 ?
    H11G C114 H11I . . 109.5 ?
    H11H C114 H11I . . 109.5 ?
    N15 C115 C116 . . 178.3(7) ?
    C115 C116 H11J . . 109.5 ?
    C115 C116 H11K . . 109.5 ?
    H11J C116 H11K . . 109.5 ?
    C115 C116 H11L . . 109.5 ?
    H11J C116 H11L . . 109.5 ?
    H11K C116 H11L . . 109.5 ?

loop_
    _geom_torsion_atom_site_label_1
    _geom_torsion_atom_site_label_2
    _geom_torsion_atom_site_label_3
    _geom_torsion_atom_site_label_4
    _geom_torsion_site_symmetry_1
    _geom_torsion_site_symmetry_2
    _geom_torsion_site_symmetry_3
    _geom_torsion_site_symmetry_4
    _geom_torsion
    _geom_torsion_publ_flag
    C2 N1 C1 N2 . . . . 0.0(5) ?
    Fe1 N1 C1 N2 . . . . -178.3(3) ?
    C3 N2 C1 N1 . . . . 0.0(5) ?
    C4 N2 C1 N1 . . . . 175.5(4) ?
    C1 N1 C2 C3 . . . . 0.0(5) ?
    Fe1 N1 C2 C3 . . . . 178.1(3) ?
    N1 C2 C3 N2 . . . . 0.0(5) ?
    C1 N2 C3 C2 . . . . 0.0(5) ?
    C4 N2 C3 C2 . . . . -175.1(4) ?
    C1 N2 C4 C5 . . . . -163.5(4) ?
    C3 N2 C4 C5 . . . . 10.9(7) ?
    N2 C4 C5 C6 . . . . -100.4(5) ?
    N2 C4 C5 C10 . . . . 87.6(5) ?
    C10 C5 C6 C7 . . . . 1.9(6) ?
    C4 C5 C6 C7 . . . . -170.2(4) ?
    C10 C5 C6 C11 . . . . -178.5(4) ?
    C4 C5 C6 C11 . . . . 9.4(6) ?
    C5 C6 C7 C8 . . . . -1.8(7) ?
    C11 C6 C7 C8 . . . . 178.5(4) ?
    C6 C7 C8 C9 . . . . 0.1(7) ?
    C7 C8 C9 C10 . . . . 1.7(7) ?
    C8 C9 C10 C5 . . . . -1.6(7) ?
    C8 C9 C10 C18 . . . . 176.4(4) ?
    C6 C5 C10 C9 . . . . -0.1(6) ?
    C4 C5 C10 C9 . . . . 171.8(4) ?
    C6 C5 C10 C18 . . . . -178.0(4) ?
    C4 C5 C10 C18 . . . . -6.1(7) ?
    C7 C6 C11 C12 . . . . 71.9(6) ?
    C5 C6 C11 C12 . . . . -107.7(5) ?
    C7 C6 C11 C16 . . . . -107.0(5) ?
    C5 C6 C11 C16 . . . . 73.3(6) ?
    C16 C11 C12 C13 . . . . -1.9(7) ?
    C6 C11 C12 C13 . . . . 179.2(4) ?
    C11 C12 C13 C14 . . . . 1.3(7) ?
    C12 C13 C14 C15 . . . . 0.5(7) ?
    C12 C13 C14 C17 . . . . 177.6(4) ?
    C13 C14 C15 C16 . . . . -1.8(7) ?
    C17 C14 C15 C16 . . . . -179.0(4) ?
    C14 C15 C16 C11 . . . . 1.3(7) ?
    C12 C11 C16 C15 . . . . 0.6(7) ?
    C6 C11 C16 C15 . . . . 179.5(4) ?
    C79 N3 C17 C14 . . . . 151.6(4) ?
    C13 C14 C17 N3 . . . . 152.1(4) ?
    C15 C14 C17 N3 . . . . -31.0(6) ?
    C9 C10 C18 C23 . . . . 129.9(5) ?
    C5 C10 C18 C23 . . . . -52.2(6) ?
    C9 C10 C18 C19 . . . . -43.9(6) ?
    C5 C10 C18 C19 . . . . 134.0(5) ?
    C23 C18 C19 C20 . . . . -1.5(6) ?
    C10 C18 C19 C20 . . . . 172.7(4) ?
    C18 C19 C20 C21 . . . . 0.1(7) ?
    C19 C20 C21 C22 . . . . 1.1(7) ?
    C19 C20 C21 C24 . . . . -177.1(4) ?
    C20 C21 C22 C23 . . . . -0.8(7) ?
    C24 C21 C22 C23 . . . . 177.4(4) ?
    C21 C22 C23 C18 . . . . -0.6(7) ?
    C19 C18 C23 C22 . . . . 1.8(6) ?
    C10 C18 C23 C22 . . . . -172.1(4) ?
    C94 N4 C24 C21 . . . . -174.7(4) ?
    C22 C21 C24 N4 . . . . 14.2(7) ?
    C20 C21 C24 N4 . . . . -167.7(4) ?
    C26 N5 C25 N6 . . . . -1.4(6) ?
    Fe1 N5 C25 N6 . . . . -156.6(4) ?
    C27 N6 C25 N5 . . . . 2.1(7) ?
    C28 N6 C25 N5 . . . . -178.7(5) ?
    C25 N5 C26 C27 . . . . 0.1(6) ?
    Fe1 N5 C26 C27 . . . . 161.9(4) ?
    N5 C26 C27 N6 . . . . 1.1(6) ?
    C25 N6 C27 C26 . . . . -1.9(6) ?
    C28 N6 C27 C26 . . . . 178.9(5) ?
    C25 N6 C28 C29 . . . . -172.7(5) ?
    C27 N6 C28 C29 . . . . 6.3(7) ?
    N6 C28 C29 C34 . . . . -79.5(5) ?
    N6 C28 C29 C30 . . . . 95.3(5) ?
    C34 C29 C30 C31 . . . . -0.5(6) ?
    C28 C29 C30 C31 . . . . -175.4(4) ?
    C34 C29 C30 C42 . . . . 178.0(4) ?
    C28 C29 C30 C42 . . . . 3.1(6) ?
    C29 C30 C31 C32 . . . . -0.2(7) ?
    C42 C30 C31 C32 . . . . -178.7(5) ?
    C30 C31 C32 C33 . . . . 0.5(8) ?
    C31 C32 C33 C34 . . . . -0.2(7) ?
    C32 C33 C34 C29 . . . . -0.5(7) ?
    C32 C33 C34 C35 . . . . 175.5(4) ?
    C30 C29 C34 C33 . . . . 0.9(6) ?
    C28 C29 C34 C33 . . . . 175.6(4) ?
    C30 C29 C34 C35 . . . . -175.0(4) ?
    C28 C29 C34 C35 . . . . -0.2(6) ?
    C33 C34 C35 C40 . . . . -63.7(6) ?
    C29 C34 C35 C40 . . . . 112.2(5) ?
    C33 C34 C35 C36 . . . . 118.1(5) ?
    C29 C34 C35 C36 . . . . -66.0(6) ?
    C40 C35 C36 C37 . . . . -1.3(7) ?
    C34 C35 C36 C37 . . . . 177.1(4) ?
    C35 C36 C37 C38 . . . . 0.1(7) ?
    C36 C37 C38 C39 . . . . 1.0(7) ?
    C36 C37 C38 C41 . . . . 179.9(4) ?
    C37 C38 C39 C40 . . . . -1.0(7) ?
    C41 C38 C39 C40 . . . . -179.9(4) ?
    C38 C39 C40 C35 . . . . -0.1(7) ?
    C36 C35 C40 C39 . . . . 1.2(7) ?
    C34 C35 C40 C39 . . . . -177.1(4) ?
    C85 N7 C41 C38 . . . . 168.8(4) ?
    C37 C38 C41 N7 . . . . 134.3(5) ?
    C39 C38 C41 N7 . . . . -46.8(6) ?
    C31 C30 C42 C43 . . . . 87.5(6) ?
    C29 C30 C42 C43 . . . . -91.0(6) ?
    C31 C30 C42 C47 . . . . -95.1(6) ?
    C29 C30 C42 C47 . . . . 86.4(6) ?
    C47 C42 C43 C44 . . . . -2.6(8) ?
    C30 C42 C43 C44 . . . . 174.9(5) ?
    C42 C43 C44 C45 . . . . 0.1(8) ?
    C43 C44 C45 C46 . . . . 2.2(8) ?
    C43 C44 C45 C48 . . . . -177.6(5) ?
    C44 C45 C46 C47 . . . . -2.0(8) ?
    C48 C45 C46 C47 . . . . 177.8(5) ?
    C45 C46 C47 C42 . . . . -0.5(8) ?
    C43 C42 C47 C46 . . . . 2.8(8) ?
    C30 C42 C47 C46 . . . . -174.7(5) ?
    C100 N8 C48 C45 . . . . -166.3(4) ?
    C46 C45 C48 N8 . . . . -150.6(5) ?
    C44 C45 C48 N8 . . . . 29.1(7) ?
    Fe1 O2 C49 O1 . . . . 1.0(4) ?
    Fe1 O2 C49 C50 . . . . -176.2(4) ?
    Fe1 O1 C49 O2 . . . . -1.1(5) ?
    Fe1 O1 C49 C50 . . . . 176.1(4) ?
    O2 C49 C50 C51 . . . . 77.1(6) ?
    O1 C49 C50 C51 . . . . -100.1(5) ?
    C49 C50 C51 C52 . . . . 53.6(5) ?
    C50 C51 C52 C53 . . . . 154.8(4) ?
    C51 C52 C53 C58 . . . . -79.7(5) ?
    C51 C52 C53 C54 . . . . 104.5(5) ?
    C58 C53 C54 C55 . . . . -2.8(6) ?
    C52 C53 C54 C55 . . . . 173.1(4) ?
    C58 C53 C54 C66 . . . . 175.8(4) ?
    C52 C53 C54 C66 . . . . -8.3(7) ?
    C53 C54 C55 C56 . . . . 3.0(7) ?
    C66 C54 C55 C56 . . . . -175.7(4) ?
    C54 C55 C56 C57 . . . . -1.0(7) ?
    C55 C56 C57 C58 . . . . -1.1(7) ?
    C56 C57 C58 C53 . . . . 1.3(7) ?
    C56 C57 C58 C59 . . . . -175.9(4) ?
    C54 C53 C58 C57 . . . . 0.7(6) ?
    C52 C53 C58 C57 . . . . -175.3(4) ?
    C54 C53 C58 C59 . . . . 177.7(4) ?
    C52 C53 C58 C59 . . . . 1.8(6) ?
    C57 C58 C59 C64 . . . . -88.2(6) ?
    C53 C58 C59 C64 . . . . 94.7(6) ?
    C57 C58 C59 C60 . . . . 90.5(6) ?
    C53 C58 C59 C60 . . . . -86.6(6) ?
    C64 C59 C60 C61 . . . . -1.6(7) ?
    C58 C59 C60 C61 . . . . 179.6(5) ?
    C59 C60 C61 C62 . . . . 0.8(8) ?
    C60 C61 C62 C63 . . . . 0.0(7) ?
    C60 C61 C62 C65 . . . . -179.2(5) ?
    C61 C62 C63 C64 . . . . 0.0(7) ?
    C65 C62 C63 C64 . . . . 179.2(5) ?
    C60 C59 C64 C63 . . . . 1.6(7) ?
    C58 C59 C64 C63 . . . . -179.6(4) ?
    C62 C63 C64 C59 . . . . -0.9(8) ?
    C82 N9 C65 C62 . . . . -171.9(4) ?
    C63 C62 C65 N9 . . . . -117.0(5) ?
    C61 C62 C65 N9 . . . . 62.2(6) ?
    C55 C54 C66 C67 . . . . 119.4(5) ?
    C53 C54 C66 C67 . . . . -59.3(6) ?
    C55 C54 C66 C71 . . . . -55.1(6) ?
    C53 C54 C66 C71 . . . . 126.3(5) ?
    C71 C66 C67 C68 . . . . 0.8(7) ?
    C54 C66 C67 C68 . . . . -173.7(4) ?
    C66 C67 C68 C69 . . . . 0.2(8) ?
    C67 C68 C69 C70 . . . . -2.1(7) ?
    C67 C68 C69 C72 . . . . 177.7(5) ?
    C68 C69 C70 C71 . . . . 3.1(7) ?
    C72 C69 C70 C71 . . . . -176.7(4) ?
    C69 C70 C71 C66 . . . . -2.2(8) ?
    C67 C66 C71 C70 . . . . 0.2(7) ?
    C54 C66 C71 C70 . . . . 174.8(4) ?
    C97 N10 C72 C69 . . . . 168.5(4) ?
    C68 C69 C72 N10 . . . . 98.5(6) ?
    C70 C69 C72 N10 . . . . -81.7(6) ?
    C78 C73 C74 C75 . . . . 2.2(6) ?
    C79 C73 C74 C75 . . . . 178.5(4) ?
    C78 C73 C74 C80 . . . . -178.1(4) ?
    C79 C73 C74 C80 . . . . -1.8(6) ?
    C73 C74 C75 C76 . . . . 1.3(6) ?
    C80 C74 C75 C76 . . . . -178.4(4) ?
    C73 C74 C75 C82 . . . . -175.9(4) ?
    C80 C74 C75 C82 . . . . 4.4(6) ?
    C74 C75 C76 C77 . . . . -1.8(6) ?
    C82 C75 C76 C77 . . . . 175.4(4) ?
    C74 C75 C76 C83 . . . . 175.8(4) ?
    C82 C75 C76 C83 . . . . -7.0(6) ?
    C75 C76 C77 C78 . . . . -1.4(6) ?
    C83 C76 C77 C78 . . . . -179.0(4) ?
    C75 C76 C77 C85 . . . . 177.0(4) ?
    C83 C76 C77 C85 . . . . -0.6(6) ?
    C76 C77 C78 C73 . . . . 4.9(6) ?
    C85 C77 C78 C73 . . . . -173.5(4) ?
    C76 C77 C78 C86 . . . . -174.7(4) ?
    C85 C77 C78 C86 . . . . 6.8(6) ?
    C74 C73 C78 C77 . . . . -5.3(6) ?
    C79 C73 C78 C77 . . . . 178.5(4) ?
    C74 C73 C78 C86 . . . . 174.3(4) ?
    C79 C73 C78 C86 . . . . -1.9(6) ?
    C17 N3 C79 C73 . . . . -179.4(4) ?
    C78 C73 C79 N3 . . . . 83.6(5) ?
    C74 C73 C79 N3 . . . . -92.7(5) ?
    C75 C74 C80 C81 . . . . 89.2(5) ?
    C73 C74 C80 C81 . . . . -90.6(5) ?
    C65 N9 C82 C75 . . . . -171.5(4) ?
    C76 C75 C82 N9 . . . . -83.6(5) ?
    C74 C75 C82 N9 . . . . 93.6(5) ?
    C75 C76 C83 C84 . . . . -86.1(6) ?
    C77 C76 C83 C84 . . . . 91.5(5) ?
    C41 N7 C85 C77 . . . . -172.0(4) ?
    C78 C77 C85 N7 . . . . -109.3(5) ?
    C76 C77 C85 N7 . . . . 72.2(6) ?
    C77 C78 C86 C87 . . . . -87.8(5) ?
    C73 C78 C86 C87 . . . . 92.6(5) ?
    C93 C88 C89 C90 . . . . -2.5(6) ?
    C94 C88 C89 C90 . . . . -178.2(4) ?
    C93 C88 C89 C95 . . . . 180.0(4) ?
    C94 C88 C89 C95 . . . . 4.3(6) ?
    C88 C89 C90 C91 . . . . 1.0(6) ?
    C95 C89 C90 C91 . . . . 178.5(4) ?
    C88 C89 C90 C97 . . . . 179.2(4) ?
    C95 C89 C90 C97 . . . . -3.3(6) ?
    C89 C90 C91 C92 . . . . -0.4(6) ?
    C97 C90 C91 C92 . . . . -178.5(4) ?
    C89 C90 C91 C98 . . . . -179.4(4) ?
    C97 C90 C91 C98 . . . . 2.4(6) ?
    C90 C91 C92 C93 . . . . 1.2(6) ?
    C98 C91 C92 C93 . . . . -179.8(4) ?
    C90 C91 C92 C100 . . . . 179.1(4) ?
    C98 C91 C92 C100 . . . . -1.8(6) ?
    C91 C92 C93 C88 . . . . -2.6(6) ?
    C100 C92 C93 C88 . . . . 179.5(4) ?
    C91 C92 C93 C101 . . . . 176.3(4) ?
    C100 C92 C93 C101 . . . . -1.6(6) ?
    C89 C88 C93 C92 . . . . 3.3(6) ?
    C94 C88 C93 C92 . . . . 179.0(4) ?
    C89 C88 C93 C101 . . . . -175.6(4) ?
    C94 C88 C93 C101 . . . . 0.1(6) ?
    C24 N4 C94 C88 . . . . -177.9(4) ?
    C89 C88 C94 N4 . . . . 85.4(5) ?
    C93 C88 C94 N4 . . . . -90.3(5) ?
    C88 C89 C95 C96 . . . . 87.3(5) ?
    C90 C89 C95 C96 . . . . -90.2(5) ?
    C72 N10 C97 C90 . . . . 174.2(4) ?
    C89 C90 C97 N10 . . . . -92.3(5) ?
    C91 C90 C97 N10 . . . . 85.8(5) ?
    C92 C91 C98 C99 . . . . -89.6(5) ?
    C90 C91 C98 C99 . . . . 89.4(5) ?
    C48 N8 C100 C92 . . . . 178.0(4) ?
    C91 C92 C100 N8 . . . . -75.5(5) ?
    C93 C92 C100 N8 . . . . 102.4(5) ?
    C92 C93 C101 C102 . . . . 90.4(5) ?
    C88 C93 C101 C102 . . . . -90.7(5) ?
    C107 N11 C103 C104 . . . . -56.5(6) ?
    C105 N11 C103 C104 . . . . 63.3(5) ?
    Fe1 N11 C103 C104 . . . . 178.6(4) ?
    C103 N11 C105 C106 . . . . 172.0(4) ?
    C107 N11 C105 C106 . . . . -65.9(5) ?
    Fe1 N11 C105 C106 . . . . 58.6(5) ?
    C103 N11 C107 C108 . . . . -48.7(6) ?
    C105 N11 C107 C108 . . . . -169.3(4) ?
    Fe1 N11 C107 C108 . . . . 70.6(5) ?

_shelx_res_file                         
;

TITL t6_a.res in P-1
    t6_a.res
    created by SHELXL-2018/3 at 18:22:26 on 20-Jan-2021
REM Old TITL t6 in P-1
REM SHELXT solution in P-1
REM R1 0.159,  Rweak 0.036,  Alpha 0.131,  Orientation as input
REM Formula found by SHELXT:  C116 F6 Fe N15 O2 Sb
CELL  0.71073  16.5958  18.6880  19.4938   64.040   76.155   86.568
ZERR    2.000   0.0004   0.0005   0.0005    0.001    0.001    0.002
LATT  1
SFAC C H F FE N O SB
UNIT 232 272 12 2 30 4 2
TEMP -173.150
SIZE 0.082 0.119 0.193
L.S. 10
BOND $H
DFIX N3 H803 1.0
DFIX N4 H804 1.0
DFIX N7 H807 1.0
DFIX N8 H808 1.0
DFIX N9 H809 1.0
DFIX N10 H810 1.0
ACTA
CONF
LIST 6
FMAP 2
PLAN 60
WGHT    0.028400   26.688299
FVAR       0.24025
SB1   7    0.404293   -0.065650    0.689729    11.00000    0.02709    0.02372 =
         0.03822   -0.01754   -0.00325    0.00137
FE1   4    0.458479    0.298819    0.455915    11.00000    0.01573    0.01977 =
         0.02567   -0.01175   -0.00821    0.00176
F1    3    0.345987    0.026034    0.655368    11.00000    0.09733    0.05262 =
         0.17999   -0.07024   -0.08789    0.05059
F2    3    0.354593   -0.109061    0.639627    11.00000    0.10854    0.05183 =
         0.10302   -0.04987   -0.07941    0.03241
F3    3    0.461732   -0.158826    0.727090    11.00000    0.06779    0.03121 =
         0.08325   -0.03127   -0.05006    0.01910
F4    3    0.453368   -0.022006    0.739628    11.00000    0.08845    0.04810 =
         0.10399   -0.05072   -0.04964    0.00545
F5    3    0.319641   -0.112476    0.779603    11.00000    0.09651    0.08442 =
         0.10987   -0.06954    0.07197   -0.05029
F6    3    0.491997   -0.023882    0.602372    11.00000    0.12082    0.04192 =
         0.08669   -0.02418    0.06285   -0.02795
O1    6    0.364136    0.334264    0.522963    11.00000    0.02107    0.02814 =
         0.03347   -0.01946   -0.00731    0.00093
O2    6    0.482857    0.401839    0.483100    11.00000    0.02140    0.02584 =
         0.03778   -0.01693   -0.00749    0.00380
N1    5    0.534053    0.229469    0.527635    11.00000    0.02030    0.01874 =
         0.02338   -0.01097   -0.00868    0.00117
N2    5    0.627216    0.200523    0.598158    11.00000    0.01395    0.01550 =
         0.02099   -0.00927   -0.00531    0.00275
N3    5    0.361589    0.108139    0.928597    11.00000    0.01559    0.02213 =
         0.01808   -0.00712   -0.00573    0.00089
N4    5    0.865226    0.353159    0.224412    11.00000    0.02230    0.03493 =
         0.01668   -0.00781   -0.00461   -0.00631
N5    5    0.375077    0.222368    0.450240    11.00000    0.02710    0.02609 =
         0.02190   -0.00892   -0.00809   -0.00768
N6    5    0.313479    0.152297    0.409730    11.00000    0.01897    0.03946 =
         0.03193   -0.02493   -0.00429   -0.00517
N7    5    0.145146   -0.000258    0.767476    11.00000    0.02519    0.02227 =
         0.01691   -0.01216   -0.00482   -0.00300
N8    5    0.601233    0.288125    0.086836    11.00000    0.02112    0.02338 =
         0.02099   -0.01186    0.00094   -0.00837
N9    5    0.089112    0.290550    0.795793    11.00000    0.01687    0.02406 =
         0.01699   -0.00771   -0.00231    0.00508
N10   5    0.615377    0.580835    0.106815    11.00000    0.02516    0.01960 =
         0.02975   -0.01251    0.00492   -0.00047
N11   5    0.531415    0.350033    0.336919    11.00000    0.02323    0.02604 =
         0.02405   -0.01160   -0.00940    0.00168
N12   5    0.305698    0.273699    0.759712    11.00000    0.04912    0.05456 =
         0.04706   -0.01290   -0.01545   -0.01152
N13   5    0.175912    0.371244    0.277560    11.00000    0.07995    0.05597 =
         0.06308   -0.02082   -0.01607    0.01637
N14   5    0.165619    0.597568    0.155140    11.00000    0.04499    0.07995 =
         0.06478   -0.04463   -0.01314    0.00540
N15   5    1.089013    0.281908    0.536449    11.00000    0.03511    0.04891 =
         0.06324   -0.04014   -0.02156    0.00936
C1    1    0.583656    0.257772    0.555111    11.00000    0.01779    0.01837 =
         0.02138   -0.00661   -0.00715    0.00131
AFIX  43
H1    2    0.587726    0.312029    0.545397    11.00000   -1.20000
AFIX   0
C2    1    0.547280    0.149121    0.555287    11.00000    0.02394    0.01735 =
         0.02847   -0.01050   -0.00677   -0.00280
AFIX  43
H2    2    0.520393    0.112373    0.545362    11.00000   -1.20000
AFIX   0
C3    1    0.604640    0.130775    0.598840    11.00000    0.02447    0.01735 =
         0.02552   -0.00903   -0.00996    0.00274
AFIX  43
H3    2    0.625139    0.079716    0.624710    11.00000   -1.20000
AFIX   0
C4    1    0.692049    0.216744    0.631270    11.00000    0.01722    0.01638 =
         0.01877   -0.00863   -0.00916    0.00232
AFIX  23
H4A   2    0.664397    0.227363    0.676622    11.00000   -1.20000
H4AB  2    0.725388    0.265570    0.591032    11.00000   -1.20000
AFIX   0
C5    1    0.749551    0.150329    0.657561    11.00000    0.01152    0.01765 =
         0.02338   -0.01069   -0.00768    0.00207
C6    1    0.736000    0.098280    0.738225    11.00000    0.01809    0.01401 =
         0.01804   -0.00443   -0.00677   -0.00341
C7    1    0.795357    0.043819    0.765784    11.00000    0.02440    0.01560 =
         0.02194   -0.00520   -0.01014   -0.00087
AFIX  43
H7    2    0.786955    0.009828    0.820351    11.00000   -1.20000
AFIX   0
C8    1    0.866487    0.039199    0.713782    11.00000    0.01799    0.02038 =
         0.03257   -0.00859   -0.01446    0.00668
AFIX  43
H8    2    0.906707    0.002026    0.732742    11.00000   -1.20000
AFIX   0
C9    1    0.878940    0.088448    0.634630    11.00000    0.01726    0.02032 =
         0.03079   -0.01388   -0.00595    0.00541
AFIX  43
H9    2    0.927253    0.083624    0.599504    11.00000   -1.20000
AFIX   0
C10   1    0.822192    0.145471    0.604593    11.00000    0.02019    0.01788 =
         0.02038   -0.01126   -0.00935    0.00147
C11   1    0.659191    0.100468    0.795273    11.00000    0.01933    0.01095 =
         0.01729   -0.00091   -0.00741    0.00200
C12   1    0.660893    0.130765    0.848067    11.00000    0.02124    0.02131 =
         0.02070   -0.00626   -0.00866   -0.00480
AFIX  43
H12   2    0.712229    0.150117    0.848693    11.00000   -1.20000
AFIX   0
C13   1    0.588347    0.133352    0.900453    11.00000    0.02929    0.02170 =
         0.01945   -0.01095   -0.01002   -0.00207
AFIX  43
H13   2    0.590992    0.155527    0.935432    11.00000   -1.20000
AFIX   0
C14   1    0.512415    0.104265    0.902616    11.00000    0.01931    0.01695 =
         0.01884   -0.00558   -0.00734    0.00026
C15   1    0.512016    0.071668    0.850443    11.00000    0.01884    0.02434 =
         0.02737   -0.01196   -0.00795   -0.00514
AFIX  43
H15   2    0.461206    0.049816    0.851589    11.00000   -1.20000
AFIX   0
C16   1    0.583377    0.070250    0.797159    11.00000    0.01907    0.02567 =
         0.01850   -0.01256   -0.00423   -0.00060
AFIX  43
H16   2    0.580771    0.048635    0.761734    11.00000   -1.20000
AFIX   0
C17   1    0.433895    0.103325    0.960322    11.00000    0.02314    0.02504 =
         0.02157   -0.01275   -0.00857    0.00295
AFIX  23
H17A  2    0.428673    0.053664    1.009562    11.00000   -1.20000
H17B  2    0.436286    0.148957    0.972877    11.00000   -1.20000
AFIX   0
C18   1    0.843908    0.199066    0.518843    11.00000    0.01774    0.01843 =
         0.02366   -0.01419   -0.00481    0.00572
C19   1    0.925896    0.232649    0.483250    11.00000    0.01803    0.01602 =
         0.02614   -0.00921   -0.00921    0.00438
AFIX  43
H19   2    0.963553    0.225621    0.515269    11.00000   -1.20000
AFIX   0
C20   1    0.952101    0.275137    0.403468    11.00000    0.01703    0.01926 =
         0.02673   -0.00939   -0.00336    0.00190
AFIX  43
H20   2    1.007656    0.296900    0.381329    11.00000   -1.20000
AFIX   0
C21   1    0.899012    0.287287    0.353727    11.00000    0.02636    0.01687 =
         0.02291   -0.01176   -0.00522    0.00506
C22   1    0.817765    0.255867    0.388100    11.00000    0.02357    0.01825 =
         0.02035   -0.01073   -0.00994    0.00132
AFIX  43
H22   2    0.780265    0.263884    0.355710    11.00000   -1.20000
AFIX   0
C23   1    0.790276    0.212788    0.469262    11.00000    0.01813    0.01920 =
         0.02147   -0.01167   -0.00375    0.00267
AFIX  43
H23   2    0.734235    0.192409    0.491288    11.00000   -1.20000
AFIX   0
C24   1    0.931119    0.330978    0.266114    11.00000    0.02291    0.02667 =
         0.02548   -0.00928   -0.00434    0.00334
AFIX  23
H24A  2    0.963616    0.379708    0.253515    11.00000   -1.20000
H24B  2    0.969021    0.296749    0.247614    11.00000   -1.20000
AFIX   0
C25   1    0.379189    0.163748    0.430780    11.00000    0.01954    0.03029 =
         0.05129   -0.02541   -0.00990    0.00460
AFIX  43
H25   2    0.426002    0.131778    0.431726    11.00000   -1.20000
AFIX   0
C26   1    0.297694    0.254746    0.438935    11.00000    0.02372    0.03071 =
         0.04025   -0.02090   -0.00625    0.00301
AFIX  43
H26   2    0.276009    0.298861    0.448027    11.00000   -1.20000
AFIX   0
C27   1    0.259189    0.212769    0.412987    11.00000    0.02344    0.03178 =
         0.04483   -0.02274   -0.01078    0.00440
AFIX  43
H27   2    0.206795    0.222007    0.399774    11.00000   -1.20000
AFIX   0
C28   1    0.298940    0.089372    0.385962    11.00000    0.01325    0.03227 =
         0.02199   -0.01876   -0.00171   -0.00390
AFIX  23
H28A  2    0.293727    0.036350    0.431460    11.00000   -1.20000
H28B  2    0.346699    0.089872    0.344051    11.00000   -1.20000
AFIX   0
C29   1    0.220273    0.104376    0.356442    11.00000    0.01779    0.01662 =
         0.02492   -0.01469   -0.00652    0.00069
C30   1    0.225079    0.146395    0.275491    11.00000    0.01838    0.01906 =
         0.02271   -0.01371   -0.00153   -0.00228
C31   1    0.152303    0.164981    0.249252    11.00000    0.03233    0.02788 =
         0.01752   -0.00859   -0.00708   -0.00143
AFIX  43
H31   2    0.155622    0.193512    0.194536    11.00000   -1.20000
AFIX   0
C32   1    0.075303    0.142826    0.301080    11.00000    0.01855    0.03542 =
         0.02504   -0.01515   -0.00956    0.00740
AFIX  43
H32   2    0.026197    0.155638    0.282059    11.00000   -1.20000
AFIX   0
C33   1    0.069993    0.101781    0.381034    11.00000    0.01575    0.02294 =
         0.02159   -0.01170   -0.00498    0.00293
AFIX  43
H33   2    0.017073    0.086606    0.416869    11.00000   -1.20000
AFIX   0
C34   1    0.142163    0.082599    0.409206    11.00000    0.01747    0.01494 =
         0.02116   -0.01283   -0.00394    0.00031
C35   1    0.133780    0.043639    0.496305    11.00000    0.01181    0.02019 =
         0.01874   -0.00990   -0.00357   -0.00363
C36   1    0.161195   -0.031976    0.535156    11.00000    0.02352    0.02010 =
         0.02391   -0.01720   -0.00305    0.00078
AFIX  43
H36   2    0.183824   -0.061530    0.506518    11.00000   -1.20000
AFIX   0
C37   1    0.155967   -0.064837    0.615085    11.00000    0.02735    0.01484 =
         0.02596   -0.01179   -0.01051    0.00315
AFIX  43
H37   2    0.175179   -0.116611    0.640540    11.00000   -1.20000
AFIX   0
C38   1    0.123177   -0.023368    0.658401    11.00000    0.02351    0.01825 =
         0.02036   -0.00898   -0.00647   -0.00415
C39   1    0.094475    0.051603    0.619577    11.00000    0.02222    0.02933 =
         0.02347   -0.01899   -0.00569    0.00718
AFIX  43
H39   2    0.070859    0.080763    0.648369    11.00000   -1.20000
AFIX   0
C40   1    0.099616    0.084394    0.540219    11.00000    0.01679    0.02068 =
         0.01936   -0.01174   -0.00229    0.00573
AFIX  43
H40   2    0.079443    0.135782    0.515080    11.00000   -1.20000
AFIX   0
C41   1    0.116613   -0.057748    0.745370    11.00000    0.03317    0.02272 =
         0.02106   -0.01262   -0.01074    0.00208
AFIX  23
H41A  2    0.058035   -0.075007    0.773892    11.00000   -1.20000
H41B  2    0.150291   -0.105290    0.761224    11.00000   -1.20000
AFIX   0
C42   1    0.307769    0.172543    0.218379    11.00000    0.01926    0.02420 =
         0.01872   -0.01184   -0.00239   -0.00666
C43   1    0.345442    0.246267    0.194781    11.00000    0.02659    0.02090 =
         0.03241   -0.01440   -0.00057   -0.00186
AFIX  43
H43   2    0.316655    0.283371    0.211677    11.00000   -1.20000
AFIX   0
C44   1    0.425249    0.266461    0.146442    11.00000    0.02341    0.01763 =
         0.03254   -0.00864    0.00419   -0.00933
AFIX  43
H44   2    0.450213    0.317350    0.130874    11.00000   -1.20000
AFIX   0
C45   1    0.469110    0.213993    0.120514    11.00000    0.02142    0.02278 =
         0.01819   -0.00811   -0.00377   -0.00512
C46   1    0.430355    0.141758    0.141767    11.00000    0.02187    0.03001 =
         0.02928   -0.02088    0.00521   -0.00627
AFIX  43
H46   2    0.458645    0.105557    0.123277    11.00000   -1.20000
AFIX   0
C47   1    0.350638    0.120877    0.189758    11.00000    0.03382    0.02498 =
         0.03371   -0.01931    0.00312   -0.01091
AFIX  43
H47   2    0.324975    0.070872    0.203273    11.00000   -1.20000
AFIX   0
C48   1    0.556759    0.234096    0.070733    11.00000    0.01753    0.02862 =
         0.02335   -0.01497    0.00447   -0.00909
AFIX  23
H48A  2    0.586853    0.184422    0.081245    11.00000   -1.20000
H48B  2    0.555467    0.259319    0.014553    11.00000   -1.20000
AFIX   0
C49   1    0.408284    0.390129    0.519346    11.00000    0.01931    0.02330 =
         0.02126   -0.00768   -0.01057    0.00631
C50   1    0.367904    0.443544    0.556186    11.00000    0.02737    0.03007 =
         0.02892   -0.01848   -0.01422    0.00969
AFIX  23
H50A  2    0.405735    0.454189    0.583339    11.00000   -1.20000
H50B  2    0.316004    0.416774    0.595544    11.00000   -1.20000
AFIX   0
C51   1    0.348239    0.522477    0.492359    11.00000    0.02140    0.02504 =
         0.03336   -0.01722   -0.01310    0.00606
AFIX  23
H51A  2    0.400993    0.552460    0.457823    11.00000   -1.20000
H51B  2    0.317165    0.554990    0.517603    11.00000   -1.20000
AFIX   0
C52   1    0.296886    0.510100    0.442096    11.00000    0.01815    0.02063 =
         0.02615   -0.01259   -0.00663    0.00508
AFIX  23
H52A  2    0.335259    0.499806    0.400318    11.00000   -1.20000
H52B  2    0.259534    0.461912    0.475638    11.00000   -1.20000
AFIX   0
C53   1    0.244820    0.579111    0.403959    11.00000    0.01885    0.01904 =
         0.02531   -0.01238   -0.00872   -0.00065
C54   1    0.268043    0.631332    0.323374    11.00000    0.01691    0.01654 =
         0.02344   -0.01344   -0.00500   -0.00115
C55   1    0.213464    0.688518    0.289567    11.00000    0.02779    0.01747 =
         0.02220   -0.00606   -0.00581   -0.00088
AFIX  43
H55   2    0.227890    0.722117    0.234719    11.00000   -1.20000
AFIX   0
C56   1    0.138855    0.697004    0.334598    11.00000    0.02331    0.01985 =
         0.02942   -0.00750   -0.00974    0.00520
AFIX  43
H56   2    0.102775    0.736762    0.310911    11.00000   -1.20000
AFIX   0
C57   1    0.116800    0.647484    0.414249    11.00000    0.01755    0.02169 =
         0.02901   -0.01159   -0.00818    0.00369
AFIX  43
H57   2    0.065927    0.653967    0.445371    11.00000   -1.20000
AFIX   0
C58   1    0.168689    0.588184    0.449119    11.00000    0.01823    0.01722 =
         0.02016   -0.01136   -0.00573   -0.00091
C59   1    0.138674    0.532654    0.534768    11.00000    0.01566    0.01944 =
         0.01875   -0.00883   -0.00528    0.00511
C60   1    0.093859    0.461850    0.557539    11.00000    0.03211    0.02737 =
         0.02397   -0.01389   -0.00825   -0.00484
AFIX  43
H60   2    0.082256    0.449292    0.518520    11.00000   -1.20000
AFIX   0
C61   1    0.066325    0.410163    0.635188    11.00000    0.02816    0.02689 =
         0.02615   -0.01229   -0.00563   -0.00675
AFIX  43
H61   2    0.036545    0.362073    0.648956    11.00000   -1.20000
AFIX   0
C62   1    0.080952    0.426468    0.694202    11.00000    0.02060    0.02393 =
         0.02113   -0.01201   -0.00631    0.00767
C63   1    0.124526    0.497147    0.671593    11.00000    0.03002    0.02797 =
         0.02106   -0.01567   -0.00868    0.00408
AFIX  43
H63   2    0.135454    0.509824    0.710782    11.00000   -1.20000
AFIX   0
C64   1    0.152698    0.550046    0.592975    11.00000    0.03042    0.02290 =
         0.02945   -0.01514   -0.00865    0.00057
AFIX  43
H64   2    0.181799    0.598496    0.579191    11.00000   -1.20000
AFIX   0
C65   1    0.050416    0.367180    0.778944    11.00000    0.02790    0.02705 =
         0.02089   -0.01300   -0.00455    0.00876
AFIX  23
H65A  2    0.063006    0.389195    0.813304    11.00000   -1.20000
H65B  2   -0.010647    0.358653    0.791016    11.00000   -1.20000
AFIX   0
C66   1    0.350042    0.631207    0.270084    11.00000    0.02057    0.01079 =
         0.02549   -0.00771   -0.00632   -0.00054
C67   1    0.424458    0.643907    0.284014    11.00000    0.02187    0.02856 =
         0.02581   -0.02027   -0.00324    0.00386
AFIX  43
H67   2    0.424366    0.647668    0.331080    11.00000   -1.20000
AFIX   0
C68   1    0.499457    0.651287    0.230466    11.00000    0.02081    0.03038 =
         0.03991   -0.02259   -0.00395    0.00034
AFIX  43
H68   2    0.549634    0.659794    0.241816    11.00000   -1.20000
AFIX   0
C69   1    0.502752    0.646526    0.160894    11.00000    0.02139    0.01526 =
         0.02395   -0.00818   -0.00235   -0.00171
C70   1    0.427548    0.631316    0.148756    11.00000    0.02935    0.02605 =
         0.01956   -0.01254   -0.00373   -0.00228
AFIX  43
H70   2    0.428001    0.625045    0.102866    11.00000   -1.20000
AFIX   0
C71   1    0.351718    0.624923    0.201128    11.00000    0.02219    0.02684 =
         0.02263   -0.00922   -0.00544   -0.00488
AFIX  43
H71   2    0.301463    0.616337    0.189946    11.00000   -1.20000
AFIX   0
C72   1    0.583060    0.657265    0.099770    11.00000    0.02109    0.01697 =
         0.03066   -0.01135    0.00002   -0.00103
AFIX  23
H72A  2    0.573035    0.688071    0.046661    11.00000   -1.20000
H72B  2    0.624853    0.688002    0.106248    11.00000   -1.20000
AFIX   0
C73   1    0.216079    0.079740    0.945187    11.00000    0.01587    0.02155 =
         0.01129   -0.00544   -0.00152   -0.00151
C74   1    0.165555    0.145621    0.932834    11.00000    0.01345    0.02079 =
         0.01295   -0.00805    0.00143   -0.00133
C75   1    0.103292    0.154901    0.892469    11.00000    0.01680    0.02087 =
         0.01117   -0.00638   -0.00104   -0.00053
C76   1    0.089921    0.099113    0.866138    11.00000    0.01317    0.02678 =
         0.01155   -0.00482    0.00272   -0.00474
C77   1    0.141021    0.033875    0.878325    11.00000    0.02125    0.02072 =
         0.01615   -0.00964    0.00037   -0.00708
C78   1    0.206284    0.025565    0.915161    11.00000    0.02172    0.01673 =
         0.01452   -0.00657   -0.00042   -0.00228
C79   1    0.284811    0.070629    0.986942    11.00000    0.01943    0.01940 =
         0.01738   -0.00773   -0.00470    0.00236
AFIX  23
H79A  2    0.270109    0.096169    1.023030    11.00000   -1.20000
H79B  2    0.292246    0.013416    1.018290    11.00000   -1.20000
AFIX   0
C80   1    0.178467    0.204772    0.963107    11.00000    0.02405    0.02032 =
         0.01916   -0.01068   -0.00913    0.00364
AFIX  23
H80A  2    0.164181    0.258202    0.927382    11.00000   -1.20000
H80B  2    0.237839    0.207734    0.963071    11.00000   -1.20000
AFIX   0
C81   1    0.125227    0.181981    1.046597    11.00000    0.04115    0.03074 =
         0.02205   -0.01727   -0.01322    0.01148
AFIX 137
H81A  2    0.136682    0.220936    1.064562    11.00000   -1.50000
H81B  2    0.138781    0.128889    1.082082    11.00000   -1.50000
H81C  2    0.066262    0.181580    1.046397    11.00000   -1.50000
AFIX   0
C82   1    0.052545    0.228545    0.874058    11.00000    0.01807    0.02876 =
         0.01759   -0.01176   -0.00153    0.00314
AFIX  23
H82A  2   -0.005082    0.214439    0.876826    11.00000   -1.20000
H82B  2    0.050548    0.248806    0.913591    11.00000   -1.20000
AFIX   0
C83   1    0.018802    0.106481    0.827433    11.00000    0.02116    0.03873 =
         0.02642   -0.02059   -0.00740   -0.00196
AFIX  23
H83A  2    0.033099    0.081259    0.791054    11.00000   -1.20000
H83B  2    0.010658    0.163563    0.796247    11.00000   -1.20000
AFIX   0
C84   1   -0.062175    0.066839    0.888177    11.00000    0.02311    0.06508 =
         0.03691   -0.03186   -0.00109   -0.01056
AFIX 137
H84A  2   -0.106794    0.073023    0.861230    11.00000   -1.50000
H84B  2   -0.076822    0.092107    0.923907    11.00000   -1.50000
H84C  2   -0.054713    0.010025    0.918254    11.00000   -1.50000
AFIX   0
C85   1    0.123485   -0.028375    0.853187    11.00000    0.03136    0.02322 =
         0.01827   -0.00945   -0.00395   -0.00002
AFIX  23
H85A  2    0.155324   -0.075733    0.877054    11.00000   -1.20000
H85B  2    0.063680   -0.045067    0.873564    11.00000   -1.20000
AFIX   0
C86   1    0.266309   -0.040562    0.922395    11.00000    0.02505    0.02399 =
         0.02749   -0.01601   -0.00490    0.00138
AFIX  23
H86A  2    0.320823   -0.022224    0.922881    11.00000   -1.20000
H86B  2    0.274276   -0.050498    0.875378    11.00000   -1.20000
AFIX   0
C87   1    0.238111   -0.119162    0.995759    11.00000    0.03117    0.02248 =
         0.03175   -0.01493   -0.01190    0.00879
AFIX 137
H87A  2    0.186092   -0.139889    0.994120    11.00000   -1.50000
H87B  2    0.229248   -0.109967    1.042746    11.00000   -1.50000
H87C  2    0.280944   -0.157932    0.997365    11.00000   -1.50000
AFIX   0
C88   1    0.823172    0.413324    0.100041    11.00000    0.01739    0.02072 =
         0.01061   -0.00464    0.00426   -0.00704
C89   1    0.789492    0.487317    0.086465    11.00000    0.02023    0.01763 =
         0.01270   -0.00721   -0.00009   -0.00438
C90   1    0.721000    0.509447    0.052559    11.00000    0.01190    0.01550 =
         0.01717   -0.00706    0.00215   -0.00068
C91   1    0.685451    0.455970    0.033427    11.00000    0.01308    0.01961 =
         0.01081   -0.00715    0.00598   -0.00689
C92   1    0.718876    0.381470    0.047904    11.00000    0.01478    0.01899 =
         0.01639   -0.00792    0.00179   -0.00157
C93   1    0.786750    0.359048    0.082731    11.00000    0.01693    0.01729 =
         0.01636   -0.00573    0.00156   -0.00259
C94   1    0.895766    0.389136    0.138972    11.00000    0.01907    0.02286 =
         0.01820   -0.00880   -0.00262   -0.00362
AFIX  23
H94A  2    0.928351    0.350474    0.123046    11.00000   -1.20000
H94B  2    0.932706    0.436563    0.121745    11.00000   -1.20000
AFIX   0
C95   1    0.829450    0.545580    0.105443    11.00000    0.02481    0.02478 =
         0.02540   -0.01320   -0.00702   -0.00330
AFIX  23
H95A  2    0.852513    0.515472    0.151997    11.00000   -1.20000
H95B  2    0.786580    0.579760    0.118491    11.00000   -1.20000
AFIX   0
C96   1    0.898775    0.598008    0.036468    11.00000    0.02726    0.01971 =
         0.03673   -0.01298   -0.00483   -0.00526
AFIX 137
H96A  2    0.941347    0.564300    0.023509    11.00000   -1.50000
H96B  2    0.923731    0.634143    0.050829    11.00000   -1.50000
H96C  2    0.875730    0.629220   -0.009191    11.00000   -1.50000
AFIX   0
C97   1    0.683552    0.589305    0.038742    11.00000    0.02226    0.01757 =
         0.02058   -0.00872   -0.00256   -0.00105
AFIX  23
H97A  2    0.726983    0.628173    0.030659    11.00000   -1.20000
H97B  2    0.661901    0.609701   -0.009195    11.00000   -1.20000
AFIX   0
C98   1    0.611716    0.479713   -0.004027    11.00000    0.01768    0.02525 =
         0.02795   -0.01493   -0.00578    0.00049
AFIX  23
H98A  2    0.577804    0.515451    0.015374    11.00000   -1.20000
H98B  2    0.576570    0.431411    0.012168    11.00000   -1.20000
AFIX   0
C99   1    0.638384    0.522108   -0.094016    11.00000    0.03098    0.02551 =
         0.02899   -0.01190   -0.01100    0.00201
AFIX 137
H99A  2    0.671171    0.486627   -0.113596    11.00000   -1.50000
H99B  2    0.672072    0.570694   -0.110405    11.00000   -1.50000
H99C  2    0.588938    0.536079   -0.115520    11.00000   -1.50000
AFIX   0
C100  1    0.678799    0.324306    0.027952    11.00000    0.01720    0.02111 =
         0.02590   -0.01568    0.00263   -0.00243
AFIX  23
H10A  2    0.667067    0.353401   -0.024660    11.00000   -1.20000
H10B  2    0.717336    0.282122    0.026702    11.00000   -1.20000
AFIX   0
C101  1    0.820209    0.276784    0.103201    11.00000    0.01897    0.01854 =
         0.03522   -0.01146   -0.00422    0.00114
AFIX  23
H10C  2    0.773889    0.238460    0.116389    11.00000   -1.20000
H10D  2    0.842498    0.260300    0.150421    11.00000   -1.20000
AFIX   0
C102  1    0.888419    0.272724    0.037011    11.00000    0.02217    0.03166 =
         0.04591   -0.02035   -0.00219    0.00073
AFIX 137
H10E  2    0.866208    0.286755   -0.009309    11.00000   -1.50000
H10F  2    0.908136    0.218547    0.054043    11.00000   -1.50000
H10G  2    0.934719    0.310261    0.023790    11.00000   -1.50000
AFIX   0
C103  1    0.587859    0.286830    0.331493    11.00000    0.02351    0.02744 =
         0.03142   -0.01707   -0.00321   -0.00196
AFIX  23
H10H  2    0.553467    0.238334    0.346770    11.00000   -1.20000
H10I  2    0.622044    0.273694    0.370285    11.00000   -1.20000
AFIX   0
C104  1    0.645761    0.307155    0.251520    11.00000    0.03308    0.03730 =
         0.03589   -0.02317    0.00178   -0.00487
AFIX 137
H10J  2    0.612895    0.319038    0.212538    11.00000   -1.50000
H10K  2    0.679779    0.261762    0.254013    11.00000   -1.50000
H10L  2    0.681974    0.353782    0.236401    11.00000   -1.50000
AFIX   0
C105  1    0.473032    0.365836    0.283834    11.00000    0.03232    0.03612 =
         0.02783   -0.01586   -0.01043   -0.00004
AFIX  23
H10M  2    0.505278    0.389736    0.228496    11.00000   -1.20000
H10N  2    0.446622    0.314628    0.294783    11.00000   -1.20000
AFIX   0
C106  1    0.406257    0.420939    0.294640    11.00000    0.03207    0.03035 =
         0.02496   -0.00523   -0.00945    0.00088
AFIX 137
H10O  2    0.430490    0.475406    0.271175    11.00000   -1.50000
H10P  2    0.382146    0.403707    0.350828    11.00000   -1.50000
H10Q  2    0.362743    0.419510    0.268939    11.00000   -1.50000
AFIX   0
C107  1    0.578557    0.426540    0.312491    11.00000    0.03509    0.02447 =
         0.03087   -0.01087   -0.00755   -0.00048
AFIX  23
H10R  2    0.539410    0.463276    0.325642    11.00000   -1.20000
H10S  2    0.599594    0.451159    0.254695    11.00000   -1.20000
AFIX   0
C108  1    0.650596    0.419506    0.348958    11.00000    0.03314    0.03293 =
         0.03806   -0.01906   -0.00549   -0.00610
AFIX 137
H10T  2    0.694099    0.390386    0.329702    11.00000   -1.50000
H10U  2    0.631853    0.390676    0.406220    11.00000   -1.50000
H10V  2    0.672817    0.472869    0.334736    11.00000   -1.50000
AFIX   0
C109  1    0.331088    0.224810    0.740602    11.00000    0.02924    0.05090 =
         0.03210   -0.00473   -0.01067   -0.00468
C110  1    0.361716    0.162721    0.717422    11.00000    0.06625    0.06198 =
         0.04864   -0.01848   -0.02467    0.02359
AFIX 137
H11A  2    0.354090    0.176666    0.664799    11.00000   -1.50000
H11B  2    0.330906    0.112238    0.754850    11.00000   -1.50000
H11C  2    0.420926    0.157143    0.716895    11.00000   -1.50000
AFIX   0
C111  1    0.152528    0.409922    0.312080    11.00000    0.05195    0.04931 =
         0.04394   -0.00884   -0.01749   -0.00052
C112  1    0.120474    0.458963    0.353385    11.00000    0.12181    0.06996 =
         0.04930   -0.03367   -0.02774   -0.00514
AFIX 137
H11D  2    0.132011    0.515452    0.316680    11.00000   -1.50000
H11E  2    0.147657    0.445969    0.396556    11.00000   -1.50000
H11F  2    0.060351    0.448214    0.374498    11.00000   -1.50000
AFIX   0
C113  1    0.144711    0.552152    0.136399    11.00000    0.02973    0.06608 =
         0.04065   -0.01888   -0.00869   -0.00240
C114  1    0.117265    0.493765    0.114634    11.00000    0.05210    0.08512 =
         0.03650   -0.02256   -0.00496   -0.02824
AFIX 137
H11G  2    0.144886    0.506738    0.059891    11.00000   -1.50000
H11H  2    0.056943    0.494971    0.120534    11.00000   -1.50000
H11I  2    0.131561    0.440429    0.148881    11.00000   -1.50000
AFIX   0
C115  1    1.127084    0.258008    0.582841    11.00000    0.02889    0.03896 =
         0.04614   -0.03086   -0.00443   -0.00154
C116  1    1.177920    0.228724    0.640399    11.00000    0.03407    0.04287 =
         0.03279   -0.01522   -0.01235    0.00008
AFIX 137
H11J  2    1.234597    0.252375    0.615042    11.00000   -1.50000
H11K  2    1.179166    0.170572    0.661611    11.00000   -1.50000
H11L  2    1.154129    0.243562    0.683191    11.00000   -1.50000
REM #####
AFIX   0
H803  2    0.353502    0.163680    0.893959    11.00000    0.03421
H804  2    0.829938    0.307820    0.234904    11.00000    0.10135
H807  2    0.205078    0.009052    0.747971    11.00000    0.01277
H808  2    0.613546    0.257411    0.138233    11.00000    0.03259
H809  2    0.148620    0.298487    0.789830    11.00000    0.02193
H810  2    0.571677    0.542338    0.115387    11.00000    0.18450
HKLF 4


REM  t6_a.res in P-1
REM wR2 = 0.166495, GooF = S = 1.15796, Restrained GooF = 1.15797 for all data
REM R1 = 0.081482 for 16716 Fo > 4sig(Fo) and 0.105556 for all 20848 data
REM 1307 parameters refined using 6 restraints

END

WGHT      0.0109     27.5831

REM Highest difference peak  1.034,  deepest hole -0.742,  1-sigma level  0.096
Q1    1   0.3094  0.1001  0.5111  11.00000  0.05    1.03
Q2    1   0.3538  0.1524  0.5130  11.00000  0.05    1.01
Q3    1   0.4878  0.2988  0.4069  11.00000  0.05    0.90
Q4    1   0.3338  0.1034  0.4363  11.00000  0.05    0.89
Q5    1   0.1120  0.4068  0.2652  11.00000  0.05    0.62
Q6    1   0.0802  0.4457  0.3245  11.00000  0.05    0.60
Q7    1   0.1968  0.3018  0.3595  11.00000  0.05    0.57
Q8    1   0.3798 -0.0846  0.7449  11.00000  0.05    0.52
Q9    1   0.7191  0.6105  0.2133  11.00000  0.05    0.51
Q10   1   0.1333  0.4232  0.1300  11.00000  0.05    0.51
Q11   1   0.1589  0.1661  0.9589  11.00000  0.05    0.49
Q12   1   0.4006 -0.1555  0.6601  11.00000  0.05    0.48
Q13   1   0.3779  0.1909  0.3805  11.00000  0.05    0.46
Q14   1   0.8150  0.5202  0.0867  11.00000  0.05    0.45
Q15   1   0.6427  0.5449  0.1501  11.00000  0.05    0.45
Q16   1   0.1566  0.3686  0.2202  11.00000  0.05    0.44
Q17   1   0.3813  0.3032  0.5000  11.00000  0.05    0.44
Q18   1   0.4393 -0.0449  0.6167  11.00000  0.05    0.44
Q19   1   0.5001 -0.0226  0.6366  11.00000  0.05    0.40
Q20   1   0.2965 -0.0976  0.6911  11.00000  0.05    0.39
Q21   1   0.4052 -0.1010  0.6578  11.00000  0.05    0.39
Q22   1   0.5407  0.0866  0.8082  11.00000  0.05    0.39
Q23   1   0.5053  0.0992  0.8713  11.00000  0.05    0.39
Q24   1   0.2646  0.6083  0.3705  11.00000  0.05    0.39
Q25   1   0.0786  0.3770  0.1563  11.00000  0.05    0.38
Q26   1   0.8220  0.2016  0.4946  11.00000  0.05    0.38
Q27   1   0.8623  0.1325  0.6233  11.00000  0.05    0.38
Q28   1   0.2804  0.1429  0.7163  11.00000  0.05    0.38
Q29   1   0.8014  0.3245  0.0906  11.00000  0.05    0.38
Q30   1   0.5782  0.2415  0.0256  11.00000  0.05    0.38
Q31   1   0.4387  0.0015  0.5932  11.00000  0.05    0.37
Q32   1   0.8324  0.1786  0.5631  11.00000  0.05    0.37
Q33   1   0.0724  0.3309  0.7874  11.00000  0.05    0.37
Q34   1   0.0835  0.1300  0.8774  11.00000  0.05    0.36
Q35   1   0.2754  0.5500  0.4214  11.00000  0.05    0.36
Q36   1   0.7580  0.3645  0.0579  11.00000  0.05    0.36
Q37   1   0.6408  0.3051  0.0633  11.00000  0.05    0.36
Q38   1   0.1278  0.0842  0.8595  11.00000  0.05    0.36
Q39   1   0.6173  0.0945  0.7952  11.00000  0.05    0.36
Q40   1   0.5837  0.3251  0.2806  11.00000  0.05    0.36
Q41   1   0.8173  0.0375  0.7327  11.00000  0.05    0.36
Q42   1   0.0568  0.0996  0.8491  11.00000  0.05    0.36
Q43   1   0.4825  0.0900  0.8308  11.00000  0.05    0.36
Q44   1   0.1277  0.5370  0.2533  11.00000  0.05    0.35
Q45   1   0.0782  0.1890  0.8872  11.00000  0.05    0.35
Q46   1   0.4615  0.0011  0.6424  11.00000  0.05    0.35
Q47   1   0.4068  0.1910  0.4396  11.00000  0.05    0.35
Q48   1   0.1383  0.0653  0.4512  11.00000  0.05    0.35
Q49   1   0.9028  0.6768 -0.1401  11.00000  0.05    0.35
Q50   1   0.6528  0.5906  0.0754  11.00000  0.05    0.34
Q51   1   0.1611  0.1627  1.0679  11.00000  0.05    0.34
Q52   1   0.1368  0.4903  0.5379  11.00000  0.05    0.34
Q53   1   0.1391 -0.0402  0.6336  11.00000  0.05    0.34
Q54   1   0.7651  0.6451  0.0936  11.00000  0.05    0.34
Q55   1   0.8577  0.5755  0.0607  11.00000  0.05    0.34
Q56   1   0.8248  0.3986  0.2502  11.00000  0.05    0.33
Q57   1   0.6186  0.5120 -0.0455  11.00000  0.05    0.33
Q58   1   0.1056  0.4676  0.1968  11.00000  0.05    0.33
Q59   1   0.7874  0.3770  0.1184  11.00000  0.05    0.33
Q60   1   0.3519  0.0120  0.7101  11.00000  0.05    0.33
;
_shelx_res_checksum                     96834

_shelx_hkl_file                         
;
  -2   0   0   11.10    4.30
  -2   0   0    6.10    2.50
  -2   0   0    8.80    4.40
  -2   0   0    7.70    4.00
  -2   0   0   -1.80    3.50
  -2   0   0    1.50    4.10
  -2   0   0    2.20    3.40
   2   0   0    1.40    3.90
   2   0   0    0.20    3.90
   2   0   0   16.10    4.90
   2   0   0    4.50    3.60
   2   0   0    5.20    4.00
   2   0   0   11.90    4.20
   2   0   0    4.90    4.20
   2   0   0    8.70    3.70
  -3   0   0 1398.76   41.00
  -3   0   0 1398.66   44.30
  -3   0   0 1484.55   46.20
  -3   0   0 1454.15   43.80
  -3   0   0 1434.26   44.60
  -3   0   0 1425.46   43.50
  -3   0   0 1473.15   46.60
   3   0   0 1426.16   40.20
   3   0   0 1445.36   44.00
   3   0   0 1487.45   46.80
   3   0   0 1527.25   46.20
   3   0   0 1434.66   43.70
   3   0   0 1453.35   44.40
   3   0   0 1496.05   46.20
   3   0   0 1463.35   41.20
  -4   0   0 9676.53  258.97
  -4   0   0 9999.00  260.57
  -4   0   0 9574.44  262.37
  -4   0   0 9957.20  262.37
  -4   0   0 9493.25  255.17
  -4   0   0 9375.26  258.47
  -4   0   0 9739.13  261.87
   4   0   0 9345.06  261.47
   4   0   0 9693.33  258.97
   4   0   0 9659.73  259.17
   4   0   0 9805.32  262.67
   4   0   0 9746.22  259.87
   4   0   0 9238.78  261.27
   4   0   0 9384.76  253.87
   4   0   0 9486.75  255.27
   4   0   0 9731.23  261.67
  -5   0   0  208.28   17.70
  -5   0   0  216.08   15.90
  -5   0   0  204.48   10.70
  -5   0   0  183.18   15.50
  -5   0   0  182.98   14.50
  -5   0   0  229.58   18.80
   5   0   0  215.48   19.20
   5   0   0  185.78   14.60
   5   0   0  194.58   17.90
   5   0   0  210.18   10.70
   5   0   0  197.38   14.20
   5   0   0  219.68   15.50
   5   0   0  185.28    8.60
   5   0   0  215.88   18.80
   5   0   0  217.48   16.10
  -6   0   0   26.00    9.60
  -6   0   0   38.20   11.40
  -6   0   0   29.40    8.80
  -6   0   0   24.90    5.40
  -6   0   0   34.10   12.10
  -6   0   0   24.40    9.80
  -6   0   0   34.90   10.40
   6   0   0   28.60   11.40
   6   0   0   24.40    9.80
   6   0   0   24.50    4.20
   6   0   0   23.80   11.50
   6   0   0   24.00    9.80
   6   0   0   33.10    6.10
   6   0   0   36.40   11.90
   6   0   0   15.80   11.10
   6   0   0   25.00    7.40
  -7   0   0  110.19   17.70
  -7   0   0  106.79   13.60
  -7   0   0   84.29    8.50
  -7   0   0   65.89   15.40
  -7   0   0   92.09   12.90
  -7   0   0   82.99   15.10
  -7   0   0  103.69   14.70
  -7   0   0   91.69   14.70
  -7   0   0  108.89   15.40
   7   0   0  127.89   19.70
   7   0   0   99.09   14.30
   7   0   0   91.79   16.10
   7   0   0   61.69   13.80
   7   0   0   65.59   14.30
   7   0   0   94.39   16.50
   7   0   0   97.09    8.80
   7   0   0   89.79    5.80
   7   0   0   83.39   14.50
   7   0   0   92.69   14.00
  -8   0   0   -5.90    7.70
  -8   0   0    7.60    8.90
  -8   0   0    4.40    8.30
  -8   0   0    5.60   10.40
  -8   0   0    7.10    9.70
  -8   0   0   -0.30    4.70
  -8   0   0   -1.90    9.70
  -8   0   0    0.40    9.40
  -8   0   0    8.30   12.50
   8   0   0    7.70    2.90
   8   0   0   15.20   13.90
   8   0   0   24.50   12.20
   8   0   0    7.80   14.40
   8   0   0   22.10   11.70
   8   0   0   17.40    5.60
   8   0   0   22.90   10.70
   8   0   0   28.60   11.50
   8   0   0    9.50   11.70
   8   0   0   -0.50   10.80
  -9   0   0   17.00    9.80
  -9   0   0   18.60    5.50
  -9   0   0   38.80   13.00
  -9   0   0   -5.50   11.80
  -9   0   0   25.80   11.70
  -9   0   0   35.90   13.60
  -9   0   0   15.70    8.50
   9   0   0   10.90   11.70
   9   0   0    6.50    9.80
   9   0   0   12.00   12.90
   9   0   0   19.80   15.00
   9   0   0   46.10   20.50
   9   0   0   29.40   11.90
   9   0   0    6.20    9.30
   9   0   0   29.00    6.30
   9   0   0   16.40    2.30
 -10   0   0   45.90   12.60
 -10   0   0   18.40    5.30
 -10   0   0   24.10   10.00
 -10   0   0   30.70   10.50
 -10   0   0   17.20   14.00
 -10   0   0    5.50   13.10
 -10   0   0   34.50   12.90
 -10   0   0   21.60   11.30
  10   0   0   11.40   12.80
  10   0   0   23.60   11.80
  10   0   0   28.30    5.80
  10   0   0   28.60   12.60
  10   0   0   25.50   11.80
  10   0   0   39.80   14.70
  10   0   0   45.70   14.60
  10   0   0   39.20   15.20
  10   0   0   26.30   11.90
 -11   0   0   76.79   14.40
 -11   0   0  100.89   17.40
 -11   0   0   69.19   16.70
 -11   0   0  122.19   19.10
 -11   0   0   84.99   19.70
  11   0   0   94.19   19.30
  11   0   0  124.69   19.40
  11   0   0   87.69   18.80
  11   0   0   93.59   20.80
  11   0   0  121.79   18.50
  11   0   0   93.79    8.10
  11   0   0  102.89   17.10
  11   0   0   76.79   17.80
  11   0   0   88.49   20.10
 -12   0   0   23.60   13.30
 -12   0   0   42.00   11.90
 -12   0   0   34.40   14.10
 -12   0   0   23.00   15.20
 -12   0   0   12.40   13.60
 -12   0   0   49.70   15.50
  12   0   0   38.80   14.30
  12   0   0   60.89   19.00
  12   0   0   26.10   18.90
  12   0   0   19.30   11.10
  12   0   0   33.30    5.00
  12   0   0   48.70   17.50
  12   0   0   40.30   13.30
  12   0   0   15.50   15.40
  12   0   0   48.40   13.90
 -13   0   0   26.10   14.40
 -13   0   0   24.30   16.00
 -13   0   0   20.70   16.00
 -13   0   0   33.70   15.60
 -13   0   0   32.30   13.40
 -13   0   0   36.20   11.40
 -13   0   0   23.90   18.70
  13   0   0   33.80   12.90
  13   0   0   11.20   14.90
  13   0   0   27.20   18.90
  13   0   0   52.99   16.80
  13   0   0   53.59   20.60
  13   0   0   23.70   13.30
  13   0   0   64.29   18.10
  13   0   0   60.39   20.60
  13   0   0   45.80   18.20
  13   0   0   24.80   12.00
 -14   0   0    1.00   12.70
 -14   0   0    9.70    6.20
 -14   0   0   13.50   19.80
 -14   0   0   14.10   14.20
 -14   0   0   13.80   17.70
 -14   0   0   -3.90   13.90
 -14   0   0    8.50   12.10
  14   0   0   -0.20   12.00
  14   0   0   44.40   17.00
  14   0   0    0.50   11.30
  14   0   0   -8.20   13.70
  14   0   0   17.80   13.30
  14   0   0   18.80   13.00
  14   0   0  -10.80   16.60
  14   0   0   -8.40   14.00
  14   0   0   20.10   17.90
  14   0   0   -2.20   17.20
 -15   0   0   66.79   18.80
 -15   0   0   90.49   23.70
 -15   0   0  106.49   23.20
 -15   0   0   84.49   21.00
 -15   0   0   54.49   21.70
 -15   0   0  117.09   21.40
  15   0   0   62.29   24.30
  15   0   0  102.69   36.00
  15   0   0  105.39   24.90
  15   0   0  121.69   27.60
  15   0   0   64.29   24.90
  15   0   0   61.79   20.40
  15   0   0   58.69   21.10
  15   0   0  101.69   22.10
  15   0   0  123.69   22.70
 -16   0   0  120.99   22.90
 -16   0   0  177.48   30.10
 -16   0   0  150.18   27.90
 -16   0   0  111.49   24.80
 -16   0   0  105.09   21.60
 -16   0   0  143.99   24.60
  16   0   0  153.78   29.60
  16   0   0  103.59   25.60
  16   0   0  116.39   23.80
  16   0   0  103.39   28.70
  16   0   0  184.48   32.50
  16   0   0  134.59   23.00
 -17   0   0   76.39   25.10
 -17   0   0  106.29   26.20
 -17   0   0   83.59   20.50
 -17   0   0   80.69   18.80
 -17   0   0   81.59   27.10
 -17   0   0   99.69   22.80
 -17   0   0  114.19   22.90
  17   0   0  117.59   27.00
  17   0   0   95.09   33.90
  17   0   0   93.19   32.10
  17   0   0  108.79   25.50
  17   0   0   49.99   19.50
  17   0   0   39.30   25.70
 -18   0   0   35.10   15.70
 -18   0   0    4.40   20.10
 -18   0   0   52.39   17.20
 -18   0   0    9.00   20.40
 -18   0   0   30.20   18.10
 -18   0   0   49.30   18.80
  18   0   0   34.30   24.70
  18   0   0   55.49   26.60
  18   0   0   13.80   20.30
  18   0   0  -26.50   21.00
  18   0   0    3.60   20.10
  18   0   0   17.00   18.70
 -19   0   0   10.20   14.40
 -19   0   0   -8.80   19.50
 -19   0   0   11.40   23.50
 -19   0   0   12.40   12.30
  19   0   0    4.50   16.30
  19   0   0   17.00   22.80
  19   0   0  -10.80   24.20
  19   0   0   17.70   26.80
  19   0   0   -9.60   17.80
  19   0   0   40.10   23.00
  19   0   0    7.20   16.40
  19   0   0    3.40   18.70
  19  -1   0  -13.30   17.60
  19  -1   0   58.49   19.20
  19  -1   0   34.50   19.20
  19  -1   0   34.80   22.30
  19  -1   0   -9.20   23.90
  19  -1   0   14.20   21.90
 -19   1   0    9.10   16.10
 -19   1   0    0.80   14.70
 -19   1   0   23.10   17.40
 -19   1   0    8.50   23.90
 -19   1   0   18.50   10.70
 -19   1   0   23.90   17.20
  18  -1   0   34.90   23.20
  18  -1   0   32.00   17.00
  18  -1   0   15.00   19.30
  18  -1   0   28.40   17.70
  18  -1   0   -2.60   18.30
  18  -1   0   -3.40   22.50
  18  -1   0   17.70   19.00
 -18   1   0    5.10   19.60
 -18   1   0   -8.20   17.90
 -18   1   0   26.30   17.30
 -18   1   0   22.20   18.90
 -18   1   0   55.69   18.30
  17  -1   0   53.39   25.50
  17  -1   0   -4.50   13.20
  17  -1   0   71.29   22.20
  17  -1   0   20.40   16.20
  17  -1   0   42.60   21.30
  17  -1   0   -9.70   16.30
 -17   1   0   18.10   15.40
 -17   1   0   26.90   16.90
 -17   1   0   -2.60   14.30
 -17   1   0   23.10   15.40
  16  -1   0   16.70   14.90
  16  -1   0   -8.90   15.00
  16  -1   0   -3.60   19.30
  16  -1   0    6.80   21.60
  16  -1   0   36.70   21.90
  16  -1   0   28.30   20.50
  16  -1   0    0.40   18.10
  16  -1   0   29.60   19.20
 -16   1   0    6.30   15.40
 -16   1   0   31.80   16.40
 -16   1   0   13.30   16.40
 -16   1   0   29.40   14.50
 -16   1   0   27.00   16.90
  15  -1   0   39.70   19.50
  15  -1   0   63.09   18.70
  15  -1   0   19.80   17.00
  15  -1   0   48.30   21.60
  15  -1   0   44.70   23.10
  15  -1   0   68.59   23.50
  15  -1   0   36.00   19.40
  15  -1   0   33.40   18.40
 -15   1   0   12.60   15.20
 -15   1   0   55.39   22.30
 -15   1   0   34.40   17.90
 -15   1   0   56.49   22.70
 -15   1   0   20.80   16.70
 -15   1   0   47.70   17.20
 -15   1   0   35.60   19.60
  14  -1   0  177.98   27.00
  14  -1   0  228.68   31.40
  14  -1   0  180.28   30.70
  14  -1   0  226.28   26.80
  14  -1   0  139.09   28.10
  14  -1   0  203.68   29.80
  14  -1   0  185.18   29.60
  14  -1   0  223.58   29.10
  14  -1   0  176.08   30.20
 -14   1   0  196.68   30.60
 -14   1   0  229.18   29.30
 -14   1   0  202.18   26.10
 -14   1   0  200.88   26.40
 -14   1   0  219.38   29.40
  13  -1   0   65.69   17.60
  13  -1   0   69.69   21.70
  13  -1   0   61.99   20.00
  13  -1   0   48.60   18.90
  13  -1   0   59.49   17.40
  13  -1   0   77.79   18.20
  13  -1   0   71.99   20.20
  13  -1   0   67.89   19.70
  13  -1   0   54.89   21.20
  13  -1   0   39.30   17.80
 -13   1   0   43.10   19.20
 -13   1   0   37.70   16.30
 -13   1   0   47.50   17.70
 -13   1   0   71.69   17.40
 -13   1   0   72.39   18.50
 -13   1   0   66.89   19.50
 -13   1   0   50.19   16.10
 -13   1   0   59.99   13.50
  12  -1   0   70.39   33.40
  12  -1   0   38.30   16.40
  12  -1   0   37.90   15.70
  12  -1   0   59.89   20.50
  12  -1   0   61.79   15.60
  12  -1   0   63.49   15.60
  12  -1   0   21.50   16.70
  12  -1   0   67.49   19.40
  12  -1   0   52.79   16.20
 -12   1   0   34.90   15.20
 -12   1   0   34.60   15.50
 -12   1   0   45.40   15.20
 -12   1   0   22.20   15.50
 -12   1   0   63.39   13.40
 -12   1   0   56.89   18.20
  11  -1   0   95.29   19.20
  11  -1   0  111.09   19.50
  11  -1   0  167.98   24.70
  11  -1   0  146.99   23.60
  11  -1   0   89.99   16.50
  11  -1   0  124.69   22.10
  11  -1   0  120.19   23.40
  11  -1   0  110.49   19.60
 -11   1   0  161.98   21.70
 -11   1   0  144.49   29.60
 -11   1   0  113.39   21.60
 -11   1   0  122.29   18.10
 -11   1   0  131.19   18.00
 -11   1   0  126.59   22.10
  10  -1   0   23.60   14.10
  10  -1   0   11.70   10.90
  10  -1   0   -1.40   12.10
  10  -1   0  -10.90   10.70
  10  -1   0    1.80   10.60
  10  -1   0    4.30   11.00
  10  -1   0    7.20    9.90
  10  -1   0   16.10   13.40
 -10   1   0  -10.00   10.30
 -10   1   0    3.00   10.30
 -10   1   0    6.10   11.70
 -10   1   0   13.90   11.40
 -10   1   0    1.30    7.90
   9  -1   0   46.40   15.60
   9  -1   0   40.00   14.70
   9  -1   0   49.40   14.20
   9  -1   0   65.59   14.60
   9  -1   0   24.80   13.50
   9  -1   0   38.90   12.00
   9  -1   0   62.79   16.50
   9  -1   0   81.69   18.20
   9  -1   0   48.80   15.00
  -9   1   0   72.69   17.60
  -9   1   0   46.60   13.90
  -9   1   0   55.79   12.20
  -9   1   0   45.40   12.10
  -9   1   0   56.89   13.70
  -9   1   0   52.49   15.90
   8  -1   0  123.39   18.40
   8  -1   0  124.49   16.30
   8  -1   0  120.89   17.50
   8  -1   0  157.48   20.60
   8  -1   0  131.49   19.50
   8  -1   0  113.49   19.80
   8  -1   0  112.09   16.40
  -8   1   0   97.79   17.40
  -8   1   0   89.09   16.10
  -8   1   0  104.59    5.60
  -8   1   0  128.49   20.10
  -8   1   0  106.69   18.80
  -8   1   0  122.49   15.70
   7  -1   0  289.57   23.40
   7  -1   0  297.97   21.60
   7  -1   0  320.47   19.10
   7  -1   0  322.57   23.40
   7  -1   0  311.57   23.80
   7  -1   0  346.77   25.60
   7  -1   0  311.97   22.40
   7  -1   0  342.47   21.90
  -7   1   0  316.47   11.00
  -7   1   0  318.07   21.00
  -7   1   0  284.97   19.30
  -7   1   0  335.37   21.20
  -7   1   0  336.27   23.50
  -7   1   0  336.37   24.70
  -7   1   0  332.77   24.00
   6  -1   0  340.87   20.60
   6  -1   0  370.46   23.70
   6  -1   0  298.37   21.50
   6  -1   0  347.57   24.00
   6  -1   0  330.37   19.50
   6  -1   0  339.97   22.30
   6  -1   0  364.76   22.20
  -6   1   0  326.27   20.80
  -6   1   0  317.67   18.80
  -6   1   0  355.76   20.10
  -6   1   0  319.17   11.20
  -6   1   0  343.07   19.10
  -6   1   0  282.47   22.00
  -6   1   0  339.17   22.50
   5  -1   0  160.98   16.70
   5  -1   0  165.08   15.40
   5  -1   0  175.48   14.90
   5  -1   0  193.78   18.70
   5  -1   0  187.38   17.00
   5  -1   0  157.98   14.30
   5  -1   0  199.68   19.00
   5  -1   0  185.98   17.50
  -5   1   0  214.48   19.60
  -5   1   0  194.08   17.20
  -5   1   0  180.78   17.90
  -5   1   0  153.08   13.60
  -5   1   0  162.58    7.00
  -5   1   0  175.58   19.80
  -5   1   0  166.58   12.70
  -5   1   0  167.78   15.20
  -5   1   0  195.08   15.40
   4  -1   0  509.25   23.70
   4  -1   0  464.85   23.40
   4  -1   0  495.35   20.70
   4  -1   0  483.75   22.20
   4  -1   0  518.85   22.30
   4  -1   0  506.55   24.70
   4  -1   0  524.15   24.10
   4  -1   0  504.05   24.70
  -4   1   0  503.55   22.70
  -4   1   0  492.15   24.20
  -4   1   0  492.55   22.80
  -4   1   0  490.75   24.10
  -4   1   0  494.85   21.80
  -4   1   0  464.35   26.40
  -4   1   0  512.25   22.10
   3  -1   0    4.70    6.80
   3  -1   0   -4.10    5.40
   3  -1   0    1.40    6.70
   3  -1   0   -4.50    5.50
   3  -1   0    1.70    7.40
   3  -1   0    5.10    7.20
   3  -1   0   -3.70    7.70
  -3   1   0    1.10    6.00
  -3   1   0   -1.80    5.70
  -3   1   0   -4.00    7.00
  -3   1   0    2.30    5.50
  -3   1   0   16.90    8.10
  -3   1   0    3.30    5.50
  -3   1   0    2.30    5.00
   2  -1   0  120.69   12.10
   2  -1   0   95.19    8.00
   2  -1   0  104.19    8.30
   2  -1   0   93.49    6.80
   2  -1   0  105.39    9.10
   2  -1   0  111.49    8.50
   2  -1   0   90.19    8.20
   2  -1   0  109.39    9.70
   2  -1   0  101.69    8.80
  -2   1   0  119.29    8.50
  -2   1   0   89.29    7.80
  -2   1   0  111.19   10.00
  -2   1   0   97.89    8.50
  -2   1   0  105.49    8.00
  -2   1   0  107.09    9.00
  -2   1   0   98.39    8.40
  -2   1   0   86.69    6.80
  -1  -1   0   -1.10    3.20
  -1  -1   0   -0.40    2.70
  -2  -1   0   76.29    6.70
  -2  -1   0   59.49    7.20
  -2  -1   0   71.59    6.50
  -2  -1   0   69.69    7.90
  -2  -1   0   84.49    8.10
  -2  -1   0   75.59    7.70
  -2  -1   0   63.19    8.10
   2   1   0   73.79    7.40
   2   1   0   69.69    7.60
   2   1   0   81.19    8.00
   2   1   0   77.79    7.50
   2   1   0   84.29    8.00
   2   1   0   72.99    7.00
   2   1   0   66.19    6.60
   2   1   0   75.19    7.90
  -3  -1   0   41.30    8.60
  -3  -1   0   19.20    9.50
  -3  -1   0   44.20    9.30
  -3  -1   0   32.80    7.30
  -3  -1   0   35.10    6.70
  -3  -1   0   42.30    5.80
  -3  -1   0   28.70    6.90
   3   1   0   30.70    7.70
   3   1   0   32.60    8.50
   3   1   0   31.60    6.90
   3   1   0   24.30    5.40
   3   1   0   35.70    8.30
   3   1   0   21.30    7.00
   3   1   0   39.00    7.40
   3   1   0   50.19    8.50
   3   1   0   31.90    6.80
  -4  -1   0  580.84   28.30
  -4  -1   0  661.13   24.20
  -4  -1   0  687.73   26.70
  -4  -1   0  609.94   24.00
  -4  -1   0  646.94   26.30
  -4  -1   0  634.74   23.50
  -4  -1   0  617.04   28.40
  -4  -1   0  652.63   24.60
  -4  -1   0  634.04   28.30
   4   1   0  592.74   26.20
   4   1   0  614.64   26.00
   4   1   0  668.53   29.60
   4   1   0  609.04   23.00
   4   1   0  624.04   24.90
   4   1   0  592.14   24.10
   4   1   0  669.53   26.60
   4   1   0  631.04   28.00
   4   1   0  626.04   24.10
  -5  -1   0   90.99   14.10
  -5  -1   0  119.19   11.30
  -5  -1   0  130.29   12.30
  -5  -1   0  111.59   14.20
  -5  -1   0  111.39   13.80
  -5  -1   0  132.49   12.40
  -5  -1   0   88.59   13.60
  -5  -1   0  132.69   14.20
   5   1   0  128.89   12.50
   5   1   0  120.19   15.40
   5   1   0  139.79   13.40
   5   1   0  103.09   11.20
   5   1   0  114.69   15.70
   5   1   0   94.39   10.30
   5   1   0   89.69   11.40
   5   1   0  121.39   16.80
   5   1   0  109.89   11.60
   5   1   0  113.19   14.40
  -6  -1   0    9.80    8.40
  -6  -1   0   17.10    8.10
  -6  -1   0   13.60    8.20
  -6  -1   0    9.30   11.50
  -6  -1   0   18.70    8.40
  -6  -1   0   11.80    9.20
  -6  -1   0    7.90    6.80
  -6  -1   0   22.10    9.90
   6   1   0   20.20   12.20
   6   1   0    9.50    8.40
   6   1   0    1.90    8.00
   6   1   0   14.90    6.20
   6   1   0    0.80    9.60
   6   1   0   32.70   10.30
   6   1   0   29.50    9.80
   6   1   0   15.80    7.70
  -7  -1   0   31.60   10.30
  -7  -1   0   37.30   10.20
  -7  -1   0   40.40    8.50
  -7  -1   0   46.20   12.70
  -7  -1   0   38.10   14.00
  -7  -1   0   23.50   10.80
  -7  -1   0   30.10   13.80
  -7  -1   0   42.40   12.60
  -7  -1   0   48.90   10.60
   7   1   0   63.79   10.90
   7   1   0   57.19    8.40
   7   1   0   52.79   13.00
   7   1   0   54.69   14.00
   7   1   0   52.39   13.00
   7   1   0   57.49   12.80
   7   1   0   38.00   10.10
   7   1   0   28.70   13.30
  -8  -1   0  385.96   19.60
  -8  -1   0  436.86   25.20
  -8  -1   0  410.56   23.90
  -8  -1   0  389.06   28.40
  -8  -1   0  393.26   28.60
  -8  -1   0  404.06   22.70
  -8  -1   0  404.36   22.20
   8   1   0  383.66   27.40
   8   1   0  362.16   17.20
   8   1   0  393.76   26.60
   8   1   0  390.06   22.30
   8   1   0  387.46   20.00
   8   1   0  418.66   30.00
   8   1   0  382.06   23.80
   8   1   0  407.76   24.40
  -9  -1   0   44.90   15.30
  -9  -1   0    9.90    9.80
  -9  -1   0   14.20   11.30
  -9  -1   0   39.10   11.70
  -9  -1   0   32.10   11.50
  -9  -1   0   25.20   10.00
  -9  -1   0   37.70   13.90
  -9  -1   0   21.20    9.70
  -9  -1   0   27.50    7.70
   9   1   0   19.10   11.00
   9   1   0   45.30   14.20
   9   1   0   16.80   13.90
   9   1   0   27.10   11.10
   9   1   0   45.50   14.50
   9   1   0   35.20    8.50
   9   1   0   38.40   15.50
   9   1   0   25.20    5.80
   9   1   0    9.90   13.60
   9   1   0   23.50   10.10
 -10  -1   0  261.77   20.10
 -10  -1   0  263.97   16.60
 -10  -1   0  279.07   22.00
 -10  -1   0  346.47   24.70
 -10  -1   0  313.57   23.10
 -10  -1   0  287.97   29.30
 -10  -1   0  334.77   31.80
 -10  -1   0  310.67   30.30
  10   1   0  290.87   32.00
  10   1   0  324.87   26.50
  10   1   0  349.57   26.10
  10   1   0  335.17   31.50
  10   1   0  295.07   22.30
  10   1   0  323.07   17.90
  10   1   0  310.47   29.70
  10   1   0  285.27   13.90
  10   1   0  319.87   26.40
  10   1   0  286.67   23.40
  10   1   0  317.07   22.30
 -11  -1   0  269.97   22.50
 -11  -1   0  265.97   24.30
 -11  -1   0  245.88   27.60
 -11  -1   0  208.88   23.90
 -11  -1   0  242.58   28.20
 -11  -1   0  250.87   15.70
 -11  -1   0  255.47   29.10
 -11  -1   0  229.08   22.60
 -11  -1   0  255.97   27.70
  11   1   0  243.38   20.80
  11   1   0  292.77   28.70
  11   1   0  247.88   31.60
  11   1   0  249.08   15.90
  11   1   0  243.18   27.40
  11   1   0  279.87   28.70
  11   1   0  238.68   24.20
  11   1   0  283.27   31.90
  11   1   0  235.48   27.10
 -12  -1   0    1.30   10.60
 -12  -1   0   -2.90   10.70
 -12  -1   0    8.20   14.90
 -12  -1   0    6.60   11.40
 -12  -1   0  -10.40    7.60
 -12  -1   0    2.70   10.80
  12   1   0   25.40   15.00
  12   1   0   14.10   14.60
  12   1   0   -7.20   11.90
  12   1   0    8.70   16.30
  12   1   0   -5.60   12.00
  12   1   0   20.90   13.90
  12   1   0   -1.00    9.30
  12   1   0   16.60   17.50
  12   1   0  -13.70    9.50
 -13  -1   0   51.99   19.00
 -13  -1   0   49.50   16.70
 -13  -1   0   51.29   19.10
 -13  -1   0   60.69   15.20
 -13  -1   0   32.30   14.00
 -13  -1   0   54.49   12.80
  13   1   0   41.00   18.10
  13   1   0   19.80   15.30
  13   1   0   34.50   13.90
  13   1   0   25.70   15.70
  13   1   0   53.29    8.60
  13   1   0   76.19   24.40
  13   1   0   43.90   15.80
  13   1   0   35.90   20.60
  13   1   0   43.60   12.20
  13   1   0   47.70   17.00
 -14  -1   0  267.17   33.70
 -14  -1   0  206.18   26.90
 -14  -1   0  215.38   32.20
 -14  -1   0  269.47   29.60
 -14  -1   0  272.67   29.20
 -14  -1   0  290.67   36.90
  14   1   0  287.87   28.60
  14   1   0  297.07   29.20
  14   1   0  258.27   33.00
  14   1   0  295.27   32.40
  14   1   0  253.27   30.40
  14   1   0  227.78   30.80
  14   1   0  231.88   35.30
 -15  -1   0  132.29   22.00
 -15  -1   0  104.59   21.70
 -15  -1   0  121.49   27.80
 -15  -1   0   82.99   19.40
 -15  -1   0   98.09   23.40
 -15  -1   0  132.29   21.30
 -15  -1   0  101.19   25.60
  15   1   0   87.59   25.20
  15   1   0  105.89   23.90
  15   1   0  101.09   25.50
  15   1   0   95.09   23.40
  15   1   0  159.78   27.00
  15   1   0   56.89   21.80
  15   1   0   96.99   26.80
  15   1   0  150.58   22.90
 -16  -1   0   43.00   21.50
 -16  -1   0   32.70   16.40
 -16  -1   0   14.00   18.90
 -16  -1   0    8.40   17.60
 -16  -1   0   40.10   16.50
 -16  -1   0   53.39   16.90
  16   1   0   23.00   21.10
  16   1   0   15.10   19.30
  16   1   0   20.20   13.90
  16   1   0    9.00   22.60
  16   1   0   20.10   16.80
  16   1   0   29.00   22.90
 -17  -1   0    3.90   12.30
 -17  -1   0    2.20   15.30
 -17  -1   0   -4.20   14.10
 -17  -1   0   -5.30   12.00
 -17  -1   0   11.20   16.60
 -17  -1   0    1.10   16.30
 -17  -1   0   19.30   15.20
  17   1   0    1.30   14.80
  17   1   0  -19.90   15.00
  17   1   0  -22.30   17.50
  17   1   0    0.90   15.90
  17   1   0   -9.20   12.30
 -18  -1   0    7.80   13.60
 -18  -1   0  -12.60   12.80
 -18  -1   0   14.20   22.70
 -18  -1   0   11.80   13.20
 -18  -1   0   25.60   20.40
 -18  -1   0    2.30   14.20
  18   1   0   -7.30   14.30
  18   1   0   34.60   19.70
  18   1   0   19.00   15.60
  18   1   0   -6.20   20.90
  18   1   0    9.10   21.70
  18   1   0  -17.60   17.60
  18   1   0   34.90   20.30
  18   1   0   10.30   18.10
 -19  -1   0    1.60   16.30
 -19  -1   0   12.40   14.70
 -19  -1   0   10.80   15.00
 -19  -1   0   32.00   24.40
 -19  -1   0   29.70   17.10
 -19  -1   0   -3.60   17.80
 -19  -1   0   37.80   16.90
  19   1   0  -19.10   15.20
  19   1   0   21.00   23.70
  19   1   0  -16.20   17.40
  19   1   0   20.60   17.30
  19   1   0   21.40   24.10
  19   1   0    6.20   22.10
  19   1   0    5.60   15.20
  19   1   0  -25.60   19.30
  19  -2   0    1.40   24.80
  19  -2   0   12.70   17.10
  19  -2   0    1.70   21.40
  19  -2   0    7.30   23.60
  19  -2   0    3.40   16.10
  19  -2   0  -25.40   17.80
  19  -2   0  -19.30   18.50
 -19   2   0   44.50   24.30
 -19   2   0   -7.50   15.10
 -19   2   0   16.70   20.70
 -19   2   0   27.80   17.00
 -19   2   0   -5.40   22.00
 -19   2   0    8.30   15.60
  18  -2   0   59.39   25.00
  18  -2   0   47.20   24.10
  18  -2   0   47.00   23.90
  18  -2   0   66.99   19.70
  18  -2   0   29.70   25.40
  18  -2   0   55.29   24.90
  18  -2   0   71.19   22.30
  18  -2   0   86.69   23.90
 -18   2   0   24.00   18.70
 -18   2   0   24.60   18.40
 -18   2   0   43.90   20.30
 -18   2   0   34.00   19.70
 -18   2   0   10.70   22.90
  17  -2   0   26.40   18.00
  17  -2   0  -27.80   18.80
  17  -2   0  -17.80   13.80
  17  -2   0   49.20   25.00
  17  -2   0    2.40   16.70
  17  -2   0    4.80   17.30
  17  -2   0   66.49   27.00
 -17   2   0  -17.50   16.00
 -17   2   0    9.50   19.40
 -17   2   0    2.20   14.70
 -17   2   0   20.00   18.10
  16  -2   0  108.29   27.30
  16  -2   0   76.39   23.40
  16  -2   0   91.19   21.40
  16  -2   0   90.29   21.10
  16  -2   0   80.39   23.60
  16  -2   0  104.39   24.20
  16  -2   0   87.49   27.30
  16  -2   0   74.79   24.90
 -16   2   0   66.59   18.60
 -16   2   0   92.09   21.20
 -16   2   0   45.70   22.80
 -16   2   0   78.49   25.30
 -16   2   0   81.19   23.50
  15  -2   0   71.09   22.00
  15  -2   0   98.59   26.40
  15  -2   0  102.99   22.00
  15  -2   0  109.59   25.60
  15  -2   0   73.99   26.50
  15  -2   0  114.09   26.40
 -15   2   0  113.39   24.90
 -15   2   0   82.19   19.80
 -15   2   0  138.79   23.00
 -15   2   0  105.19   25.80
 -15   2   0  130.59   24.10
 -15   2   0   76.79   21.40
 -15   2   0   68.09   25.10
  14  -2   0  339.37   28.80
  14  -2   0  326.57   34.70
  14  -2   0  385.86   43.10
  14  -2   0  290.57   36.80
  14  -2   0  387.76   33.70
  14  -2   0  301.87   38.30
  14  -2   0  370.96   32.00
  14  -2   0  387.66   38.20
  14  -2   0  363.36   39.40
  14  -2   0  263.67   51.09
 -14   2   0  275.77   34.90
 -14   2   0  324.37   32.80
 -14   2   0  355.36   26.40
 -14   2   0  417.06   35.50
 -14   2   0  397.16   40.50
 -14   2   0  334.27   37.30
 -14   2   0  302.37   32.50
 -14   2   0  285.67   33.50
  13  -2   0  465.15   49.60
  13  -2   0  507.15   64.49
  13  -2   0  417.46   32.90
  13  -2   0  426.76   33.30
  13  -2   0  386.06   29.80
  13  -2   0  430.06   36.30
  13  -2   0  469.85   34.10
  13  -2   0  496.75   38.10
  13  -2   0  456.75   37.40
  13  -2   0  416.56   41.90
 -13   2   0  458.95   32.90
 -13   2   0  409.06   28.10
 -13   2   0  404.56   33.90
 -13   2   0  432.66   35.80
 -13   2   0  385.16   33.60
 -13   2   0  431.56   31.20
 -13   2   0  384.46   33.20
 -13   2   0  376.66   29.90
  12  -2   0  401.96   28.60
  12  -2   0  359.76   36.70
  12  -2   0  338.67   30.20
  12  -2   0  394.76   38.30
  12  -2   0  441.56   45.00
  12  -2   0  354.76   30.80
  12  -2   0  377.86   30.30
  12  -2   0  348.67   41.30
  12  -2   0  382.46   38.30
  12  -2   0  439.36   47.30
 -12   2   0  323.27   28.50
 -12   2   0  401.96   32.10
 -12   2   0  366.96   36.30
 -12   2   0  398.76   30.50
 -12   2   0  381.36   26.30
 -12   2   0  374.16   31.40
 -12   2   0  409.96   34.50
 -12   2   0  369.76   38.00
  11  -2   0  650.53   40.60
  11  -2   0  639.84   38.90
  11  -2   0  706.73   37.90
  11  -2   0  701.33   41.00
  11  -2   0  660.73   39.50
  11  -2   0  692.73   34.70
  11  -2   0  649.14   37.30
  11  -2   0  648.14   40.10
 -11   2   0  622.44   39.00
 -11   2   0  611.84   33.20
 -11   2   0  560.64   36.10
 -11   2   0  568.34   38.00
 -11   2   0  688.93   37.30
 -11   2   0  675.43   40.10
 -11   2   0  592.84   40.10
 -11   2   0  631.44   40.10
 -11   2   0  598.54   34.50
  10  -2   0  399.36   28.40
  10  -2   0  398.56   30.20
  10  -2   0  401.16   29.80
  10  -2   0  435.66   32.30
  10  -2   0  382.56   28.50
  10  -2   0  352.26   28.90
  10  -2   0  464.65   29.50
  10  -2   0  418.66   27.20
  10  -2   0  444.06   32.70
  10  -2   0  438.66   28.90
 -10   2   0  406.66   29.40
 -10   2   0  368.66   26.30
 -10   2   0  405.26   30.30
 -10   2   0  382.56   25.00
 -10   2   0  423.56   31.30
 -10   2   0  432.16   29.70
 -10   2   0  384.36   29.00
   9  -2   0   83.49   16.00
   9  -2   0   81.39   13.50
   9  -2   0   80.89   16.70
   9  -2   0   84.79   17.80
   9  -2   0   80.99   18.20
   9  -2   0  108.09   18.60
   9  -2   0   66.99   15.10
   9  -2   0   79.09   17.30
  -9   2   0   74.29   15.00
  -9   2   0   71.19   13.30
  -9   2   0   75.19   17.00
  -9   2   0   91.89   17.10
  -9   2   0   82.29   19.20
  -9   2   0   59.29   17.40
  -9   2   0   68.59   15.40
   8  -2   0  198.08   22.60
   8  -2   0  195.28   24.80
   8  -2   0  183.78   21.10
   8  -2   0  216.28   23.80
   8  -2   0  222.18   21.50
   8  -2   0  178.48   19.00
   8  -2   0  162.38   21.80
   8  -2   0  166.38   19.20
   8  -2   0  211.78   22.60
  -8   2   0  160.68   22.00
  -8   2   0  218.98   23.20
  -8   2   0  207.78   23.00
  -8   2   0  205.68   23.50
  -8   2   0  173.68   18.30
  -8   2   0  190.28   19.30
   7  -2   0  334.77   24.80
   7  -2   0  393.06   24.10
   7  -2   0  313.37   23.10
   7  -2   0  362.76   25.70
   7  -2   0  406.16   25.40
   7  -2   0  363.76   25.60
   7  -2   0  354.46   22.30
   7  -2   0  366.26   27.00
   7  -2   0  344.97   24.60
  -7   2   0  331.07   25.70
  -7   2   0  407.56   26.40
  -7   2   0  345.27   21.00
  -7   2   0  360.36   25.20
  -7   2   0  380.26   25.60
  -7   2   0  343.77   22.00
  -7   2   0  359.36   21.90
  -7   2   0  356.46   25.70
   6  -2   0    7.00   11.50
   6  -2   0   -8.20   10.60
   6  -2   0   22.30   12.50
   6  -2   0   27.40   10.40
   6  -2   0   10.00    9.90
   6  -2   0   32.70   10.40
   6  -2   0   16.90   10.20
   6  -2   0    4.70   11.00
   6  -2   0   12.00    9.90
   6  -2   0   11.10   10.30
  -6   2   0   -3.90   11.00
  -6   2   0   11.50    8.80
  -6   2   0    6.20    9.90
  -6   2   0   24.40   11.50
  -6   2   0   -1.60    7.80
  -6   2   0   19.40   11.20
  -6   2   0    5.10   11.00
   5  -2   0  388.86   21.00
   5  -2   0  398.36   23.80
   5  -2   0  418.96   22.10
   5  -2   0  383.76   23.50
   5  -2   0  418.86   22.80
   5  -2   0  423.16   20.30
   5  -2   0  457.25   25.60
   5  -2   0  426.16   23.00
   5  -2   0  374.26   23.20
  -5   2   0  404.96   14.30
  -5   2   0  406.26   23.20
  -5   2   0  393.76   13.50
  -5   2   0  362.66   22.10
  -5   2   0  443.06   20.20
  -5   2   0  403.46   24.90
  -5   2   0  442.26   23.50
  -5   2   0  390.36   23.00
  -5   2   0  404.36   20.90
  -5   2   0  405.76   21.50
  -5   2   0  428.46   23.80
   4  -2   0   62.09   10.60
   4  -2   0   38.00   10.70
   4  -2   0   53.99   12.30
   4  -2   0   55.59   10.60
   4  -2   0   47.20   12.40
   4  -2   0   60.69   12.30
   4  -2   0   49.90   13.70
   4  -2   0   45.90   11.10
  -4   2   0   55.69    9.90
  -4   2   0   61.59   15.40
  -4   2   0   54.89   11.20
  -4   2   0   48.40   10.40
  -4   2   0   45.40    9.30
  -4   2   0   51.39    5.30
  -4   2   0   30.40   11.10
  -4   2   0   35.60    9.60
  -4   2   0   31.60    9.50
  -4   2   0   31.50   11.30
   3  -2   0 1034.10   35.40
   3  -2   0  997.60   36.40
   3  -2   0 1047.00   34.70
   3  -2   0 1015.20   37.00
   3  -2   0  970.50   33.90
   3  -2   0 1005.70   35.40
   3  -2   0  960.40   34.60
  -3   2   0 1009.60   35.10
  -3   2   0 1031.90   35.20
  -3   2   0 1023.30   34.70
  -3   2   0  985.30   34.30
  -3   2   0 1025.70   37.60
  -3   2   0 1001.80   36.10
  -3   2   0  983.00   32.80
  -3   2   0 1068.09   34.60
  -3   2   0  947.31   36.10
  -3   2   0  989.70   30.70
  -3   2   0  985.80   34.00
   2  -2   0  252.87   14.30
   2  -2   0  278.97   15.30
   2  -2   0  261.87   12.70
   2  -2   0  270.77   16.00
   2  -2   0  259.67   13.40
   2  -2   0  264.87   14.20
   2  -2   0  269.17   14.00
   2  -2   0  264.87   12.40
  -2   2   0  262.17   14.90
  -2   2   0  275.67   14.50
  -2   2   0  275.87   12.60
  -2   2   0  288.77   14.80
  -2   2   0  248.48   14.00
  -2   2   0  268.97   15.70
  -2   2   0  253.97   13.60
  -2   2   0  272.07   11.80
   1  -2   0  904.71   29.50
   1  -2   0  867.11   29.70
   1  -2   0  958.90   29.70
   1  -2   0  904.51   29.30
   1  -2   0  899.91   28.60
   1  -2   0  889.81   28.40
   1  -2   0  959.60   29.90
   1  -2   0  881.31   30.00
   1  -2   0  883.51   28.00
   1  -2   0  892.21   26.60
  -1   2   0  882.91   29.30
  -1   2   0  863.61   28.30
  -1   2   0  917.71   28.80
  -1   2   0  921.11   29.50
  -1   2   0  932.71   29.70
  -1   2   0  891.81   30.10
  -1   2   0  862.01   28.80
  -1   2   0  910.51   30.20
   0  -2   0  429.96   13.80
   0  -2   0  417.06   15.90
   0  -2   0  439.46   18.20
   0  -2   0  409.36   16.50
   0  -2   0  414.96   16.60
   0  -2   0  421.76   15.50
   0  -2   0  410.36   16.20
   0  -2   0  433.26   15.60
   0  -2   0  454.75   14.90
   0   2   0  448.06   18.50
   0   2   0  409.66   15.80
   0   2   0  437.96   16.50
   0   2   0  413.26   15.50
   0   2   0  419.46   13.80
   0   2   0  431.46   16.60
   0   2   0  414.86   16.30
   0   2   0  423.46   16.90
   0   2   0  406.06   16.00
  -1  -2   0    5.70    5.10
  -1  -2   0    8.60    4.20
  -1  -2   0   14.60    7.40
  -1  -2   0    5.40    5.10
  -1  -2   0   12.50    3.10
  -1  -2   0   10.10    5.40
  -1  -2   0    4.80    4.60
   1   2   0    7.40    7.50
   1   2   0    4.80    5.20
   1   2   0   15.30    5.20
   1   2   0   12.10    5.10
   1   2   0    3.70    4.00
   1   2   0    9.80    5.70
   1   2   0   10.00    5.30
   1   2   0    8.90    3.70
  -2  -2   0 2433.36   69.49
  -2  -2   0 2409.66   70.39
  -2  -2   0 2480.15   72.09
  -2  -2   0 2410.56   69.89
  -2  -2   0 2458.05   70.89
  -2  -2   0 2445.16   69.59
  -2  -2   0 2430.86   72.29
   2   2   0 2348.67   70.69
   2   2   0 2440.26   69.99
   2   2   0 2404.06   69.79
   2   2   0 2487.35   71.89
   2   2   0 2513.65   72.69
   2   2   0 2442.66   69.49
   2   2   0 2451.95   69.79
   2   2   0 2455.35   70.09
  -3  -2   0  343.17   18.20
  -3  -2   0  311.97   15.90
  -3  -2   0  316.57   15.90
  -3  -2   0  335.67   18.50
  -3  -2   0  328.17   17.70
  -3  -2   0  297.07   17.30
  -3  -2   0  290.97   16.20
   3   2   0  348.97   17.20
   3   2   0  319.97   16.80
   3   2   0  314.77   17.90
   3   2   0  307.67   15.60
   3   2   0  299.57   10.50
   3   2   0  282.07   17.40
   3   2   0  287.67   17.40
   3   2   0  330.27   17.90
  -4  -2   0 2228.78   72.99
  -4  -2   0 2354.46   68.89
  -4  -2   0 2306.77   70.69
  -4  -2   0 2401.06   72.19
  -4  -2   0 2262.67   64.59
  -4  -2   0 2332.17   69.79
  -4  -2   0 2279.87   70.59
  -4  -2   0 2233.58   69.49
  -4  -2   0 2366.66   70.89
  -4  -2   0 2344.47   68.89
   4   2   0 2317.47   68.99
   4   2   0 2303.47   70.39
   4   2   0 2330.87   70.59
   4   2   0 2327.77   69.49
   4   2   0 2437.26   71.89
   4   2   0 2377.36   70.99
   4   2   0 2195.08   64.49
   4   2   0 2324.27   71.29
   4   2   0 2258.07   70.99
   4   2   0 2340.27   73.89
  -5  -2   0  335.37   18.70
  -5  -2   0  311.57   18.70
  -5  -2   0  299.87   14.50
  -5  -2   0  310.07   18.30
  -5  -2   0  289.87   21.20
  -5  -2   0  333.27   19.20
  -5  -2   0  304.47   17.20
  -5  -2   0  325.77   22.60
  -5  -2   0  304.97   17.50
   5   2   0  315.97   21.10
   5   2   0  311.97   20.20
   5   2   0  308.17   18.40
   5   2   0  320.67   19.50
   5   2   0  332.37   19.70
   5   2   0  303.07   14.20
   5   2   0  286.27   17.30
   5   2   0  310.47   19.20
  -6  -2   0    9.60    7.80
  -6  -2   0    5.30    6.00
  -6  -2   0    1.20    7.40
  -6  -2   0   -1.40    7.40
  -6  -2   0   -0.40    7.30
  -6  -2   0   -0.10    8.10
  -6  -2   0    6.10    9.10
  -6  -2   0   -1.30    7.80
  -6  -2   0    7.60    8.10
   6   2   0   10.50    8.90
   6   2   0    1.10    8.40
   6   2   0    0.50    7.00
   6   2   0    4.60   10.70
   6   2   0    3.60    9.60
   6   2   0    5.50    7.90
   6   2   0   19.60   10.40
   6   2   0  -11.60    8.40
   6   2   0   20.30    8.20
  -7  -2   0   18.40   12.50
  -7  -2   0    9.20   11.70
  -7  -2   0   36.20   11.50
  -7  -2   0   39.60   11.70
  -7  -2   0    7.30   11.10
  -7  -2   0    8.70    8.70
  -7  -2   0   27.80    9.80
  -7  -2   0   19.60    8.50
  -7  -2   0   21.60    9.20
   7   2   0   29.40   11.90
   7   2   0   24.80   13.00
   7   2   0   15.90    8.80
   7   2   0   14.90   10.00
   7   2   0   28.30    9.90
   7   2   0   19.60    7.90
   7   2   0   18.70   11.40
   7   2   0   29.90   11.60
   7   2   0   31.60    9.80
   7   2   0   16.40    7.30
  -8  -2   0  696.03   30.40
  -8  -2   0  791.72   39.30
  -8  -2   0  703.53   35.60
  -8  -2   0  721.23   40.20
  -8  -2   0  719.53   38.70
  -8  -2   0  703.33   31.20
  -8  -2   0  687.33   34.00
  -8  -2   0  794.92   37.20
  -8  -2   0  738.23   32.50
  -8  -2   0  698.63   32.30
   8   2   0  745.33   33.20
   8   2   0  747.23   30.50
   8   2   0  709.43   30.00
   8   2   0  791.42   36.80
   8   2   0  776.22   33.00
   8   2   0  806.52   39.30
   8   2   0  787.22   37.10
   8   2   0  712.43   35.80
   8   2   0  790.92   35.10
   8   2   0  746.23   40.50
  -9  -2   0  111.49   14.10
  -9  -2   0  127.99   19.80
  -9  -2   0  163.68   19.70
  -9  -2   0  120.39   21.10
  -9  -2   0  140.79   17.00
  -9  -2   0  133.69   22.20
  -9  -2   0  113.79   15.20
  -9  -2   0  144.59   18.50
   9   2   0  158.08   15.90
   9   2   0  117.99   17.20
   9   2   0  121.69   14.50
   9   2   0  118.09   18.60
   9   2   0  134.29   19.40
   9   2   0  153.68   17.70
   9   2   0  143.49   19.90
   9   2   0  104.29   12.70
   9   2   0   94.69   19.40
   9   2   0  112.49   17.80
 -10  -2   0    1.70    9.30
 -10  -2   0   -2.30   12.60
 -10  -2   0   28.00   13.20
 -10  -2   0    5.30    7.50
 -10  -2   0   15.10   12.50
 -10  -2   0   -2.20    7.70
 -10  -2   0   -2.90    8.90
 -10  -2   0  -16.30    9.50
 -10  -2   0   -5.90    8.40
 -10  -2   0    8.10    9.90
  10   2   0   15.70   12.40
  10   2   0   11.70    6.80
  10   2   0  -14.90   12.00
  10   2   0   14.00   13.30
  10   2   0   -3.00    8.90
  10   2   0    3.80   10.00
  10   2   0    8.90   11.90
  10   2   0   13.00    8.40
  10   2   0    1.00   10.20
 -11  -2   0  129.99   19.10
 -11  -2   0  159.08   16.50
 -11  -2   0  124.19   21.70
 -11  -2   0  132.69   25.10
 -11  -2   0  163.68   19.10
 -11  -2   0  116.59   16.90
 -11  -2   0  154.98   24.80
 -11  -2   0  141.59   20.40
 -11  -2   0  163.68   23.50
 -11  -2   0  141.89   17.50
  11   2   0  134.39   24.20
  11   2   0  132.99   16.70
  11   2   0  148.19   22.10
  11   2   0  167.08   23.60
  11   2   0  126.99   13.30
  11   2   0  152.48   21.90
  11   2   0  177.48   18.10
  11   2   0  149.69   23.20
  11   2   0  146.99   20.30
  11   2   0  117.29   17.50
 -12  -2   0   49.90   13.30
 -12  -2   0   69.39   19.20
 -12  -2   0   20.20   14.40
 -12  -2   0   53.69   16.20
 -12  -2   0   60.79   11.40
 -12  -2   0   53.29   12.70
 -12  -2   0   46.80   13.40
 -12  -2   0   36.50   14.10
 -12  -2   0   22.10   16.30
  12   2   0   77.79   20.00
  12   2   0   39.50   13.50
  12   2   0   42.20   20.20
  12   2   0   40.10   17.70
  12   2   0   47.50   11.30
  12   2   0   44.40   12.10
  12   2   0   41.40    8.10
  12   2   0   69.49   17.70
  12   2   0   53.39   16.50
  12   2   0   43.80   19.60
 -13  -2   0   70.29   19.40
 -13  -2   0   61.19   16.60
 -13  -2   0   82.89   18.40
 -13  -2   0   46.30   18.60
 -13  -2   0   72.69   19.20
 -13  -2   0  112.39   22.00
 -13  -2   0  109.39   17.10
 -13  -2   0   91.89   17.20
  13   2   0   59.19   22.10
  13   2   0   63.09   17.70
  13   2   0   80.29   17.20
  13   2   0  108.19   22.10
  13   2   0   65.69   14.60
  13   2   0   88.19   19.80
  13   2   0  103.69   24.90
  13   2   0  110.99   21.50
  13   2   0   89.09    9.20
  13   2   0   69.19   12.20
 -14  -2   0    1.30   15.70
 -14  -2   0   14.60   13.80
 -14  -2   0   21.00   12.20
 -14  -2   0    0.90   11.30
 -14  -2   0    5.00   13.70
 -14  -2   0   27.00   16.50
 -14  -2   0   34.30   17.90
  14   2   0   23.90   11.80
  14   2   0   13.90   14.30
  14   2   0   -5.80   10.70
  14   2   0   11.80   14.00
  14   2   0  -11.50   15.80
  14   2   0   16.30   13.90
  14   2   0   12.70    8.70
  14   2   0   31.60   22.10
 -15  -2   0   -0.20   11.80
 -15  -2   0   15.10   11.50
 -15  -2   0  -11.50   14.20
 -15  -2   0   13.20   13.50
 -15  -2   0    4.10   19.50
 -15  -2   0   19.20   11.50
  15   2   0   28.40   10.00
  15   2   0   18.10   19.10
  15   2   0   46.60   23.90
  15   2   0    7.80   15.40
  15   2   0   34.10   18.00
  15   2   0   -4.20   10.00
  15   2   0   -0.30   14.10
  15   2   0   -2.30    6.70
 -16  -2   0   16.10   12.00
 -16  -2   0   35.40   13.40
 -16  -2   0   14.80   14.20
 -16  -2   0    7.70   20.10
 -16  -2   0  -19.40   14.70
 -16  -2   0   -0.60   11.80
  16   2   0    8.30   19.20
  16   2   0   -6.30   13.70
  16   2   0   22.60   24.50
  16   2   0   31.80   14.30
 -17  -2   0   72.69   23.90
 -17  -2   0   35.40   17.70
 -17  -2   0   58.49   19.50
 -17  -2   0   29.50   13.90
 -17  -2   0   28.40   17.40
 -17  -2   0   30.40   22.10
 -17  -2   0   44.60   16.60
  17   2   0    3.50   21.80
  17   2   0    4.60   21.20
  17   2   0   30.90   23.50
  17   2   0   48.80   22.40
  17   2   0   16.60   15.20
  17   2   0   18.10   20.70
  17   2   0   -8.80   20.00
 -18  -2   0   61.69   21.40
 -18  -2   0   81.69   21.40
 -18  -2   0   51.89   24.10
 -18  -2   0   55.29   15.80
 -18  -2   0   21.00   19.00
  18   2   0   73.99   23.00
  18   2   0   51.29   24.40
  18   2   0   65.39   27.70
  18   2   0   80.39   24.00
  18   2   0   47.90   18.30
  18   2   0   16.40   25.40
 -19  -2   0   97.39   18.90
 -19  -2   0   94.09   23.90
 -19  -2   0   74.39   22.00
 -19  -2   0   71.99   25.10
 -19  -2   0  104.29   32.20
 -19  -2   0  102.09   27.10
  19   2   0   74.09   29.20
  19   2   0   63.19   24.70
  19   2   0   84.09   25.20
  19   2   0  146.29   32.90
  19   2   0   70.89   21.30
  19   2   0   64.89   19.50
  19   2   0   44.90   26.20
  19   2   0   70.39   28.60
  19  -3   0   34.80   17.40
  19  -3   0   86.89   29.60
  19  -3   0  -17.80   22.10
  19  -3   0   19.40   21.90
  19  -3   0   47.70   22.60
  19  -3   0   43.30   18.00
  19  -3   0    7.70   23.50
 -19   3   0   42.70   18.90
 -19   3   0   27.30   20.10
 -19   3   0    5.60   22.20
 -19   3   0   67.59   20.20
 -19   3   0   -2.50   15.70
 -19   3   0   23.20   22.00
  18  -3   0  161.08   34.10
  18  -3   0  173.28   34.80
  18  -3   0  184.18   32.00
  18  -3   0  148.19   32.70
  18  -3   0   88.79   28.00
  18  -3   0  148.69   30.00
  18  -3   0  111.09   32.00
  18  -3   0  107.19   31.40
 -18   3   0  144.49   30.10
 -18   3   0  111.79   21.30
 -18   3   0  183.38   32.80
 -18   3   0   89.19   26.80
 -18   3   0  132.89   30.00
 -18   3   0  148.59   34.60
 -18   3   0  112.09   25.10
  17  -3   0   90.59   39.90
  17  -3   0   48.00   23.50
  17  -3   0  145.09   33.80
  17  -3   0   45.90   19.50
  17  -3   0   63.39   23.80
  17  -3   0   75.09   26.80
  17  -3   0   79.29   25.90
  17  -3   0  107.69   27.70
 -17   3   0   42.40   23.80
 -17   3   0   85.09   22.90
 -17   3   0   66.39   24.70
 -17   3   0  101.09   27.70
 -17   3   0   77.89   23.20
 -17   3   0   99.49   23.00
  16  -3   0   66.49   21.40
  16  -3   0   44.50   19.80
  16  -3   0   34.50   21.60
  16  -3   0  102.29   30.00
  16  -3   0   77.19   23.80
  16  -3   0   79.29   24.70
  16  -3   0   51.39   21.90
  16  -3   0   60.49   22.70
 -16   3   0   60.49   25.70
 -16   3   0   90.59   27.00
 -16   3   0   45.30   17.20
 -16   3   0   63.49   21.90
 -16   3   0   57.79   26.10
 -16   3   0   84.39   22.40
  15  -3   0  113.39   26.30
  15  -3   0  184.78   29.90
  15  -3   0  128.49   25.20
  15  -3   0   94.29   24.60
  15  -3   0   72.69   25.50
  15  -3   0   96.89   23.00
  15  -3   0  126.59   29.00
  15  -3   0  130.99   26.50
  15  -3   0   76.79   26.00
 -15   3   0  187.68   30.30
 -15   3   0  175.38   29.20
 -15   3   0  152.78   27.90
 -15   3   0  113.89   23.80
 -15   3   0  159.28   29.90
 -15   3   0  150.38   25.20
 -15   3   0  123.09   24.20
 -15   3   0  142.99   29.80
 -15   3   0  134.99   21.30
  14  -3   0  266.87   32.80
  14  -3   0  252.67   33.50
  14  -3   0  274.47   36.80
  14  -3   0  198.38   31.30
  14  -3   0  176.98   30.00
  14  -3   0  213.18   30.10
  14  -3   0  236.08   33.80
  14  -3   0  226.88   32.90
  14  -3   0  226.38   28.30
 -14   3   0  222.88   32.20
 -14   3   0  270.77   35.70
 -14   3   0  210.08   29.80
 -14   3   0  239.88   30.40
 -14   3   0  277.27   27.80
 -14   3   0  233.98   31.80
 -14   3   0  163.98   30.00
 -14   3   0  235.58   32.40
 -14   3   0  213.58   28.60
  13  -3   0  341.77   38.10
  13  -3   0  306.87   32.60
  13  -3   0  295.57   34.10
  13  -3   0  365.26   38.40
  13  -3   0  326.67   32.10
  13  -3   0  303.87   36.30
  13  -3   0  319.17   33.90
  13  -3   0  268.77   32.90
  13  -3   0  297.07   33.60
 -13   3   0  304.37   25.80
 -13   3   0  260.07   30.20
 -13   3   0  330.07   28.80
 -13   3   0  274.87   35.50
 -13   3   0  355.56   38.20
 -13   3   0  337.27   34.70
 -13   3   0  362.36   35.20
 -13   3   0  303.07   33.70
 -13   3   0  374.56   38.30
  12  -3   0   15.40   12.50
  12  -3   0  -10.80   14.50
  12  -3   0   15.90   14.40
  12  -3   0    4.80   15.00
  12  -3   0   -2.60   13.80
  12  -3   0   14.00   14.80
  12  -3   0   15.60   15.90
  12  -3   0   20.90   15.50
  12  -3   0  -18.40   13.10
  12  -3   0    0.60   11.90
 -12   3   0   33.90   17.40
 -12   3   0    4.00   12.90
 -12   3   0    5.40   12.50
 -12   3   0   38.00   17.70
 -12   3   0   19.00   13.30
 -12   3   0    4.80   14.10
 -12   3   0   10.10   10.30
  11  -3   0    2.90   12.70
  11  -3   0   24.70   14.00
  11  -3   0    6.70   12.80
  11  -3   0   14.90   13.30
  11  -3   0  -17.80   10.10
  11  -3   0   -3.20   14.60
  11  -3   0    6.00   12.90
  11  -3   0   23.30   14.40
  11  -3   0   18.70   12.40
 -11   3   0   -0.50   13.70
 -11   3   0   16.60   11.80
 -11   3   0    2.90   11.90
 -11   3   0    3.80   12.20
 -11   3   0   -4.30   13.10
 -11   3   0    5.80   10.90
 -11   3   0   -5.80   10.20
 -11   3   0   -6.80    9.80
  10  -3   0    7.80   12.70
  10  -3   0   21.80   14.80
  10  -3   0   24.10   12.90
  10  -3   0    4.00   12.40
  10  -3   0   -9.90   10.70
  10  -3   0  -13.80   12.40
  10  -3   0   -4.10   11.70
  10  -3   0    7.00   12.60
  10  -3   0   -1.60   10.20
  10  -3   0   -0.90   11.70
 -10   3   0   -4.50   12.20
 -10   3   0   12.60   13.40
 -10   3   0   23.50   11.40
 -10   3   0   -2.30   12.80
 -10   3   0   23.10   13.50
 -10   3   0   17.00   11.50
 -10   3   0    9.50   10.80
 -10   3   0   10.70    9.60
   9  -3   0    6.10   12.10
   9  -3   0   27.80   13.50
   9  -3   0   26.70   14.40
   9  -3   0   16.00    9.00
   9  -3   0   35.00   13.20
   9  -3   0   33.10   15.20
   9  -3   0   12.70   11.70
   9  -3   0   18.60   12.90
   9  -3   0    6.70   12.50
   9  -3   0   -5.70   11.70
  -9   3   0   29.90   12.70
  -9   3   0    4.80   10.10
  -9   3   0    2.90    9.10
  -9   3   0   22.10   13.30
  -9   3   0   -4.40   11.30
  -9   3   0    2.90   10.70
  -9   3   0    8.50    9.70
   8  -3   0  251.67   21.40
   8  -3   0  223.78   22.30
   8  -3   0  261.17   21.20
   8  -3   0  219.48   24.20
   8  -3   0  232.68   25.40
   8  -3   0  240.68   27.60
   8  -3   0  239.08   20.70
   8  -3   0  257.17   19.00
   8  -3   0  237.78   20.40
  -8   3   0  260.57   24.60
  -8   3   0  253.97   26.10
  -8   3   0  236.98   19.60
  -8   3   0  252.17   22.80
  -8   3   0  287.77   26.90
  -8   3   0  211.18   20.50
  -8   3   0  264.27   24.90
  -8   3   0  219.38   22.70
  -8   3   0  221.18   25.80
   7  -3   0   51.79   13.90
   7  -3   0   51.49   12.70
   7  -3   0   55.59   15.50
   7  -3   0   60.49   15.10
   7  -3   0   74.19   14.70
   7  -3   0   58.49   11.90
   7  -3   0   46.10   13.20
   7  -3   0   52.09   15.30
   7  -3   0   58.59   15.20
   7  -3   0   55.69   14.10
  -7   3   0   67.99   15.10
  -7   3   0   48.80    4.70
  -7   3   0   51.99   12.60
  -7   3   0   65.49   17.00
  -7   3   0   43.80   11.90
  -7   3   0   54.19   13.70
  -7   3   0   52.29    6.00
  -7   3   0   59.79   13.60
  -7   3   0   72.89   13.60
  -7   3   0   46.10   13.50
  -7   3   0   51.59    4.70
  -7   3   0   61.39   14.10
   6  -3   0   13.40    9.70
   6  -3   0    4.70   11.80
   6  -3   0   -3.70   11.30
   6  -3   0    7.80   10.70
   6  -3   0    4.60   10.10
   6  -3   0    8.60   10.30
   6  -3   0   23.90   12.00
   6  -3   0   -3.90    8.80
   6  -3   0   21.40   10.20
   6  -3   0   15.30   10.70
  -6   3   0   -1.40    8.40
  -6   3   0   -1.50    9.30
  -6   3   0    4.90   11.90
  -6   3   0   10.90   11.20
  -6   3   0   20.10   10.30
  -6   3   0    7.40    4.20
  -6   3   0   12.90    4.60
  -6   3   0    0.70    8.50
  -6   3   0    0.70    9.60
  -6   3   0    4.10   11.90
  -6   3   0    6.80    8.60
   5  -3   0   20.20    9.70
   5  -3   0   22.30   10.70
   5  -3   0    0.60    9.90
   5  -3   0   -1.90    8.90
   5  -3   0   -1.30    7.40
   5  -3   0   10.10   10.30
   5  -3   0   -5.50    7.80
   5  -3   0   -3.30    9.70
   5  -3   0    6.20   11.90
  -5   3   0    1.90    7.40
  -5   3   0   -6.10    4.80
  -5   3   0    9.30    8.00
  -5   3   0    1.70    8.20
  -5   3   0   15.00    9.70
  -5   3   0    9.90    9.80
  -5   3   0    6.60    7.20
  -5   3   0   -2.60    9.50
  -5   3   0   -1.40    8.50
  -5   3   0   -7.40    9.30
   4  -3   0  837.12   35.50
   4  -3   0  885.41   32.50
   4  -3   0  834.32   34.40
   4  -3   0  836.22   33.90
   4  -3   0  865.41   34.20
   4  -3   0  825.52   34.20
   4  -3   0  815.42   32.00
   4  -3   0  898.01   33.40
  -4   3   0  869.61   33.20
  -4   3   0  845.72   34.60
  -4   3   0  899.11   34.10
  -4   3   0  840.62   34.20
  -4   3   0  855.51   32.50
  -4   3   0  822.72   35.70
  -4   3   0  901.31   33.40
  -4   3   0  802.62   28.90
  -4   3   0  866.01   32.80
  -4   3   0  837.42   35.40
  -4   3   0  888.51   31.20
   3  -3   0  835.72   30.40
   3  -3   0  867.71   31.50
   3  -3   0  827.12   32.40
   3  -3   0  760.42   33.60
   3  -3   0  753.62   28.60
   3  -3   0  825.22   33.20
   3  -3   0  777.42   31.40
   3  -3   0  823.92   33.30
   3  -3   0  793.72   30.80
   3  -3   0  825.32   28.70
  -3   3   0  776.52   30.70
  -3   3   0  842.02   33.20
  -3   3   0  829.32   29.20
  -3   3   0  826.12   29.10
  -3   3   0  777.02   31.00
  -3   3   0  779.22   28.20
  -3   3   0  767.92   32.80
  -3   3   0  795.92   33.10
  -3   3   0  821.12   31.00
  -3   3   0  818.52   31.60
  -3   3   0  819.92   31.00
   2  -3   0 4223.58  114.29
   2  -3   0 4076.39  111.59
   2  -3   0 4030.40  114.09
   2  -3   0 4158.08  115.19
   2  -3   0 4034.30  116.79
   2  -3   0 3922.11  114.89
   2  -3   0 4112.19  113.59
   2  -3   0 4158.58  116.69
   2  -3   0 4127.09  116.09
   2  -3   0 3862.81  113.89
  -2   3   0 3978.90  114.29
  -2   3   0 4019.50  113.99
  -2   3   0 4068.39  116.89
  -2   3   0 4002.30  114.59
  -2   3   0 4148.38  116.59
  -2   3   0 3936.31  115.69
  -2   3   0 4156.08  114.99
  -2   3   0 4116.89  114.59
  -2   3   0 4030.10  111.69
   1  -3   0  871.21   32.30
   1  -3   0  889.31   32.50
   1  -3   0  903.41   32.60
   1  -3   0  877.81   31.30
   1  -3   0  858.11   30.80
   1  -3   0  911.81   30.40
   1  -3   0  903.01   31.80
   1  -3   0  914.71   30.00
  -1   3   0  841.52   30.00
  -1   3   0  915.11   32.50
  -1   3   0  897.01   31.50
  -1   3   0  893.71   31.30
  -1   3   0  896.41   32.70
  -1   3   0  884.51   31.60
  -1   3   0  888.41   32.70
  -1   3   0  842.12   30.90
   0  -3   0  149.19   11.80
   0  -3   0  150.18   11.00
   0  -3   0  161.68   12.70
   0  -3   0  134.79    8.30
   0  -3   0  137.69    9.30
   0  -3   0  141.39   10.10
   0  -3   0  136.09   11.70
   0  -3   0  146.59   12.50
   0  -3   0  136.19   11.80
   0  -3   0  153.48   13.10
   0  -3   0  166.18   11.50
   0   3   0  138.49    8.50
   0   3   0  165.68   12.50
   0   3   0  163.48   12.10
   0   3   0  145.29   13.80
   0   3   0  149.29   11.10
   0   3   0  143.39   13.00
   0   3   0  139.39   10.70
   0   3   0  142.49   11.50
  -1  -3   0  257.67   15.70
  -1  -3   0  221.28   14.50
  -1  -3   0  276.67   18.00
  -1  -3   0  248.38   12.10
  -1  -3   0  239.58   11.40
   1   3   0  235.38   14.30
   1   3   0  260.27   14.20
   1   3   0  245.08   15.50
   1   3   0  236.08   14.40
   1   3   0  267.07   12.20
   1   3   0  272.17   19.10
   1   3   0  237.38   11.40
  -2  -3   0   23.30    7.60
  -2  -3   0    6.90    7.20
  -2  -3   0   10.20    3.20
  -2  -3   0   23.50    8.50
  -2  -3   0    4.00    8.10
  -2  -3   0    5.30    7.90
   2   3   0   16.30    7.70
   2   3   0    1.10    7.10
   2   3   0   15.30    8.60
   2   3   0   -5.10    6.90
   2   3   0   18.20    6.80
   2   3   0   -3.60   10.70
  -3  -3   0  738.23   31.30
  -3  -3   0  749.73   27.70
  -3  -3   0  757.72   29.00
  -3  -3   0  737.73   28.90
  -3  -3   0  714.33   27.40
  -3  -3   0  683.83   27.50
  -3  -3   0  714.53   29.60
  -3  -3   0  736.03   29.80
   3   3   0  698.13   31.40
   3   3   0  699.33   29.50
   3   3   0  676.13   29.50
   3   3   0  734.13   28.10
   3   3   0  700.03   28.10
   3   3   0  702.83   28.40
   3   3   0  703.73   27.40
   3   3   0  703.13   28.30
  -4  -3   0  224.58   14.80
  -4  -3   0  237.88   17.60
  -4  -3   0  220.38   16.40
  -4  -3   0  200.88   12.80
  -4  -3   0  199.88   14.70
  -4  -3   0  219.48   17.50
  -4  -3   0  204.98   15.10
  -4  -3   0  255.77   19.30
  -4  -3   0  203.58   17.40
   4   3   0  201.18   16.80
   4   3   0  193.68   14.40
   4   3   0  215.68   15.80
   4   3   0  215.18   16.10
   4   3   0  222.88   19.60
   4   3   0  210.98   18.00
   4   3   0  210.38   17.40
   4   3   0  242.28   15.90
   4   3   0  209.38   16.00
  -5  -3   0  171.98   15.30
  -5  -3   0  195.78   19.50
  -5  -3   0  182.58   17.50
  -5  -3   0  144.99   12.70
  -5  -3   0  169.08   16.50
  -5  -3   0  139.19    8.00
  -5  -3   0  150.48   16.90
  -5  -3   0  158.08   15.40
  -5  -3   0  165.08   15.10
   5   3   0  156.68   16.30
   5   3   0  145.69   18.80
   5   3   0  161.38   18.00
   5   3   0  154.48   16.20
   5   3   0  185.48   16.70
   5   3   0  172.38   14.30
   5   3   0  155.68   16.40
   5   3   0  178.58   16.10
   5   3   0  131.59   16.10
  -6  -3   0  418.26   27.20
  -6  -3   0  393.96   22.20
  -6  -3   0  419.66   23.70
  -6  -3   0  377.26   15.70
  -6  -3   0  372.66   21.30
  -6  -3   0  398.06   26.00
  -6  -3   0  418.96   24.30
  -6  -3   0  364.56   20.40
  -6  -3   0  396.76   21.50
  -6  -3   0  374.96   24.10
  -6  -3   0  415.46   24.50
   6   3   0  348.47   24.50
   6   3   0  377.06   21.20
   6   3   0  417.56   23.30
   6   3   0  378.06   22.60
   6   3   0  369.46   25.10
   6   3   0  349.47   15.30
   6   3   0  382.26   23.20
   6   3   0  382.56   24.10
   6   3   0  377.86   23.30
  -7  -3   0  -12.00    8.80
  -7  -3   0    0.70    8.30
  -7  -3   0    8.70   11.40
  -7  -3   0    6.40    8.70
  -7  -3   0    3.90    5.90
  -7  -3   0    0.00    8.30
  -7  -3   0    4.30    9.10
  -7  -3   0    6.10    9.20
  -7  -3   0   23.30   11.40
  -7  -3   0   13.80   12.10
   7   3   0    2.40    9.80
   7   3   0   -1.80    8.70
   7   3   0   12.30   12.30
   7   3   0    4.40   10.40
   7   3   0  -11.10    8.60
   7   3   0   11.70    5.60
   7   3   0   12.30   10.10
   7   3   0   -1.40    8.30
   7   3   0   16.50    9.60
   7   3   0   24.40   10.20
  -8  -3   0  309.97   26.10
  -8  -3   0  312.77   21.70
  -8  -3   0  333.17   24.20
  -8  -3   0  306.67   16.80
  -8  -3   0  304.07   22.50
  -8  -3   0  289.47   21.60
  -8  -3   0  289.17   21.90
  -8  -3   0  292.67   20.40
   8   3   0  280.17   22.70
   8   3   0  294.37   25.30
   8   3   0  306.87   16.30
   8   3   0  282.07   23.50
   8   3   0  295.27   25.40
   8   3   0  319.77   22.40
   8   3   0  324.47   24.00
   8   3   0  310.67   20.50
  -9  -3   0   27.20   10.70
  -9  -3   0   24.70   11.50
  -9  -3   0   37.30   13.70
  -9  -3   0   19.70   12.40
  -9  -3   0   16.70    9.70
  -9  -3   0   10.90    9.30
  -9  -3   0   24.30    8.30
  -9  -3   0   11.50   11.40
  -9  -3   0   47.50   12.00
  -9  -3   0   29.30   14.90
   9   3   0   24.10    9.90
   9   3   0   30.20   11.00
   9   3   0   39.70    8.50
   9   3   0   32.30   14.00
   9   3   0   34.40   13.20
   9   3   0   28.60   11.40
   9   3   0   23.80   10.60
   9   3   0   42.80   13.00
   9   3   0   18.30   15.10
   9   3   0   29.90   12.20
 -10  -3   0   67.09   15.00
 -10  -3   0   52.19   15.70
 -10  -3   0   76.49   13.50
 -10  -3   0   71.49   14.60
 -10  -3   0   60.39   12.90
 -10  -3   0   38.90   14.30
 -10  -3   0   49.60   10.80
 -10  -3   0   55.29   13.00
 -10  -3   0   90.89   20.30
  10   3   0   87.49   16.50
  10   3   0   89.99   17.70
  10   3   0   48.10   16.00
  10   3   0   67.59   13.60
  10   3   0   68.99   10.80
  10   3   0   35.20   13.70
  10   3   0   71.99   16.00
  10   3   0   81.99   15.40
  10   3   0   52.89   11.60
 -11  -3   0   74.19   17.00
 -11  -3   0  101.89   19.90
 -11  -3   0  115.69   22.20
 -11  -3   0  116.19   16.50
 -11  -3   0  106.59   14.70
 -11  -3   0  112.19   20.00
 -11  -3   0  114.09   19.10
 -11  -3   0  103.99   15.80
 -11  -3   0   89.69   15.60
  11   3   0   76.09   17.70
  11   3   0   95.19   15.30
  11   3   0   77.39   13.00
  11   3   0   79.79   19.80
  11   3   0  112.49   19.10
  11   3   0   76.09   17.00
  11   3   0  129.49   21.70
  11   3   0  121.59   15.00
  11   3   0  101.89   16.80
 -12  -3   0   71.59   13.50
 -12  -3   0   53.79   16.60
 -12  -3   0  102.59   20.40
 -12  -3   0   72.29   15.60
 -12  -3   0   99.19   23.00
 -12  -3   0   72.39   15.30
 -12  -3   0   55.39   15.30
 -12  -3   0   67.89   19.90
  12   3   0   76.19   18.00
  12   3   0   66.99   16.10
  12   3   0   58.39   13.10
  12   3   0   57.19   11.60
  12   3   0   80.79   24.70
  12   3   0   52.89   17.40
  12   3   0   25.30   16.70
  12   3   0   43.70   11.40
  12   3   0   48.30   13.60
 -13  -3   0    7.90   17.60
 -13  -3   0   10.70   12.30
 -13  -3   0   17.50   10.30
 -13  -3   0   30.10   14.10
 -13  -3   0   27.50   14.20
 -13  -3   0   15.60   12.00
 -13  -3   0   10.50   11.30
 -13  -3   0   25.10   10.50
 -13  -3   0   45.70   16.00
 -13  -3   0   35.60   11.50
  13   3   0   39.20   16.70
  13   3   0   40.80   11.10
  13   3   0   13.30   14.40
  13   3   0   61.19   17.70
  13   3   0   27.30   13.60
  13   3   0   28.50   17.00
  13   3   0   21.70   20.50
  13   3   0   28.60   15.50
 -14  -3   0  171.58   27.00
 -14  -3   0  112.29   21.10
 -14  -3   0  152.48   19.70
 -14  -3   0  135.19   23.20
 -14  -3   0  164.08   28.20
 -14  -3   0  108.69   25.20
 -14  -3   0  148.89   27.30
  14   3   0  100.79   23.50
  14   3   0   88.29   21.70
  14   3   0  111.89   12.60
  14   3   0  155.78   26.60
  14   3   0  111.49   16.60
  14   3   0  106.29   27.30
  14   3   0  104.49   21.70
  14   3   0  166.68   23.00
  14   3   0  182.68   31.50
 -15  -3   0   20.90   15.10
 -15  -3   0   26.00   15.00
 -15  -3   0   45.00   20.30
 -15  -3   0   33.80   19.40
 -15  -3   0   29.90   15.10
 -15  -3   0   60.29   14.20
  15   3   0   28.20   19.90
  15   3   0    7.20   17.90
  15   3   0    8.60   21.50
  15   3   0   59.69   18.90
  15   3   0   42.50   13.60
  15   3   0   51.39   18.90
  15   3   0   42.80   19.20
  15   3   0   43.50    7.10
  15   3   0   35.80   11.40
 -16  -3   0    7.20   10.30
 -16  -3   0   15.00   13.90
 -16  -3   0   18.30   14.50
 -16  -3   0   40.40   20.90
 -16  -3   0   30.90   14.30
 -16  -3   0    5.40   12.20
  16   3   0   11.40   19.20
  16   3   0   16.70    9.30
  16   3   0    0.70   15.90
  16   3   0    4.60   15.00
  16   3   0    6.50   11.50
 -17  -3   0    3.90    9.80
 -17  -3   0   -3.60   13.10
 -17  -3   0   29.40   21.40
 -17  -3   0   15.30   13.70
 -17  -3   0   -2.90   16.20
 -17  -3   0   32.30   19.60
  17   3   0   20.30   24.90
  17   3   0   39.40   19.20
  17   3   0    2.90    7.80
  17   3   0   13.70   17.80
  17   3   0  -12.70   13.70
  17   3   0    1.20   17.10
 -18  -3   0   34.30   20.40
 -18  -3   0   37.20   21.80
 -18  -3   0   45.80   22.70
 -18  -3   0   71.69   15.90
 -18  -3   0   78.09   21.10
  18   3   0   55.99   22.00
  18   3   0   51.49   20.40
  18   3   0  110.39   34.40
  18   3   0   26.80   18.80
  18   3   0  101.69   31.00
  18   3   0   49.80    7.60
 -19  -3   0    1.30   25.50
 -19  -3   0   -3.70   18.50
 -19  -3   0   32.50   18.40
 -19  -3   0   13.40   19.50
  19   3   0   -2.40   20.10
  19   3   0   47.20   22.60
  19   3   0  -12.90   22.30
  19   3   0   -3.60   24.80
  19   3   0    9.90   20.00
  19   3   0   15.90   22.20
  19  -4   0   24.40   21.40
  19  -4   0   25.90   23.50
  19  -4   0   29.30   23.70
  19  -4   0  -10.60   21.00
  19  -4   0   24.00   18.40
  19  -4   0   50.89   25.70
  19  -4   0   42.80   27.90
 -19   4   0   50.29   22.80
 -19   4   0   48.70   17.70
 -19   4   0   -7.80   19.50
 -19   4   0   10.80   16.30
 -19   4   0   24.30   19.60
 -19   4   0   39.00   22.70
  18  -4   0   -3.80   21.30
  18  -4   0   22.00   21.30
  18  -4   0    4.40   20.90
  18  -4   0   -7.20   17.70
  18  -4   0   22.50   18.50
  18  -4   0   -2.10   17.90
 -18   4   0   -2.10   16.40
 -18   4   0   -8.10   12.80
 -18   4   0    9.70   21.30
 -18   4   0   17.10   16.20
 -18   4   0   45.00   22.80
 -18   4   0   25.40   18.90
  17  -4   0   -2.00   20.90
  17  -4   0   40.50   22.40
  17  -4   0  -15.20   18.00
  17  -4   0    5.00   15.60
  17  -4   0   43.90   24.90
  17  -4   0   -2.80   16.80
  17  -4   0   15.30   21.30
  17  -4   0    8.80   20.70
 -17   4   0    7.90   11.90
 -17   4   0   25.30   21.90
 -17   4   0  -13.60   14.60
 -17   4   0   31.90   17.10
 -17   4   0    8.80   20.80
 -17   4   0   33.00   26.80
  16  -4   0   74.39   24.30
  16  -4   0   -0.10   16.40
  16  -4   0   29.90   20.90
  16  -4   0   85.09   24.40
  16  -4   0   70.29   21.80
  16  -4   0   33.40   18.30
  16  -4   0   12.40   18.50
 -16   4   0   40.90   16.80
 -16   4   0    4.70   16.60
 -16   4   0   53.39   17.90
 -16   4   0   28.90   21.10
 -16   4   0   78.09   24.10
 -16   4   0   33.80   20.90
  15  -4   0  -23.90   15.80
  15  -4   0   22.80   17.00
  15  -4   0    7.80   16.30
  15  -4   0   45.90   20.60
  15  -4   0   26.30   19.30
  15  -4   0   14.80   17.90
  15  -4   0   -0.80   15.20
  15  -4   0   45.80   22.40
  15  -4   0    8.50   17.00
 -15   4   0    5.40   17.10
 -15   4   0   -0.10   14.80
 -15   4   0   36.90   14.10
 -15   4   0   -2.00   14.20
 -15   4   0   20.20   16.90
 -15   4   0  -13.70   12.30
 -15   4   0   49.00   22.00
 -15   4   0   29.80   18.40
 -15   4   0   13.80   15.70
  14  -4   0  270.87   33.10
  14  -4   0  259.97   34.00
  14  -4   0  220.48   32.80
  14  -4   0  329.87   37.60
  14  -4   0  243.38   34.60
  14  -4   0  256.37   30.10
  14  -4   0  266.67   33.00
  14  -4   0  255.97   32.50
  14  -4   0  299.47   37.10
  14  -4   0  277.97   34.10
 -14   4   0  302.77   36.10
 -14   4   0  229.98   33.90
 -14   4   0  298.87   29.30
 -14   4   0  302.27   38.70
 -14   4   0  240.68   31.00
 -14   4   0  275.87   34.20
  13  -4   0   99.89   24.00
  13  -4   0  102.29   23.80
  13  -4   0  124.49   24.20
  13  -4   0  154.08   27.60
  13  -4   0  135.19   20.70
  13  -4   0  125.19   25.50
  13  -4   0  110.19   25.80
  13  -4   0  150.68   25.50
  13  -4   0  182.88   28.90
 -13   4   0  127.09   24.20
 -13   4   0  120.89   23.00
 -13   4   0  161.48   29.00
 -13   4   0   83.59   22.40
 -13   4   0  101.79   18.80
 -13   4   0  136.99   22.90
 -13   4   0  135.69   22.60
 -13   4   0  135.89   23.40
  12  -4   0   10.70   14.60
  12  -4   0  -10.10   11.80
  12  -4   0   17.10   15.70
  12  -4   0   14.20   12.70
  12  -4   0   14.90   16.30
  12  -4   0   30.50   15.70
  12  -4   0   31.80   18.60
  12  -4   0   -2.60   15.40
  12  -4   0   27.90   16.00
 -12   4   0   40.80   17.10
 -12   4   0    6.80   11.50
 -12   4   0    5.90   14.30
 -12   4   0   13.50   14.00
 -12   4   0   23.50   17.90
 -12   4   0   -6.10   14.30
  11  -4   0   23.40   15.10
  11  -4   0   38.30   15.10
  11  -4   0   27.10   15.50
  11  -4   0   18.20   12.80
  11  -4   0   21.60   14.60
  11  -4   0    2.60   12.80
  11  -4   0   26.60   16.50
  11  -4   0    5.40   13.30
  11  -4   0   10.20   14.70
 -11   4   0   11.00   14.10
 -11   4   0    6.10   11.30
 -11   4   0   -1.40   12.70
 -11   4   0   31.30   15.00
 -11   4   0   46.20   18.60
 -11   4   0   40.20   19.40
 -11   4   0   16.50   11.40
 -11   4   0    4.30    9.70
  10  -4   0   52.69   12.70
  10  -4   0   17.50   16.00
  10  -4   0   59.29   16.00
  10  -4   0   74.09   16.70
  10  -4   0   42.20   15.90
  10  -4   0   28.70   15.00
  10  -4   0   48.30   15.50
  10  -4   0   38.50   17.30
  10  -4   0   25.20   15.20
  10  -4   0   43.90   15.70
 -10   4   0   47.50   18.70
 -10   4   0   51.99   15.60
 -10   4   0   38.40   11.90
 -10   4   0   55.89   15.60
 -10   4   0   50.39   15.10
 -10   4   0   71.99   17.20
 -10   4   0   59.29   16.70
 -10   4   0   26.30   13.50
   9  -4   0  340.77   25.20
   9  -4   0  299.77   27.80
   9  -4   0  334.77   30.80
   9  -4   0  317.97   30.30
   9  -4   0  325.77   25.60
   9  -4   0  258.67   29.60
   9  -4   0  317.97   31.70
   9  -4   0  267.77   21.00
   9  -4   0  291.67   29.30
   9  -4   0  310.47   25.90
  -9   4   0  283.87   22.10
  -9   4   0  325.57   26.30
  -9   4   0  339.97   31.40
  -9   4   0  300.97   30.60
  -9   4   0  228.98   29.10
  -9   4   0  299.07   25.40
  -9   4   0  262.07   23.20
  -9   4   0  303.17   22.60
  -9   4   0  294.57   24.90
   8  -4   0  651.93   33.80
   8  -4   0  623.64   31.00
   8  -4   0  655.93   35.20
   8  -4   0  590.04   35.80
   8  -4   0  630.84   36.20
   8  -4   0  562.34   32.10
   8  -4   0  605.74   32.70
   8  -4   0  676.03   38.40
   8  -4   0  600.14   37.90
  -8   4   0  560.74   30.80
  -8   4   0  595.44   20.50
  -8   4   0  614.64   35.20
  -8   4   0  608.54   21.00
  -8   4   0  591.04   32.50
  -8   4   0  597.14   37.30
  -8   4   0  656.33   36.10
  -8   4   0  596.64   32.80
  -8   4   0  612.74   22.80
  -8   4   0  613.44   30.70
  -8   4   0  592.24   33.20
   7  -4   0 1690.03   62.29
   7  -4   0 1660.13   63.99
   7  -4   0 1698.83   59.99
   7  -4   0 1818.02   62.49
   7  -4   0 1686.03   61.49
   7  -4   0 1677.73   60.39
   7  -4   0 1676.73   60.49
   7  -4   0 1649.44   62.69
   7  -4   0 1550.74   64.39
  -7   4   0 1697.83   63.19
  -7   4   0 1666.33   52.49
  -7   4   0 1686.73   66.29
  -7   4   0 1738.53   61.09
  -7   4   0 1573.54   62.39
  -7   4   0 1627.94   50.29
  -7   4   0 1740.23   62.19
  -7   4   0 1636.44   49.90
  -7   4   0 1609.24   57.79
  -7   4   0 1749.72   59.99
  -7   4   0 1685.23   61.49
  -7   4   0 1635.84   59.69
   6  -4   0  248.78   22.70
   6  -4   0  257.27   25.90
   6  -4   0  288.27   19.50
   6  -4   0  286.77   22.30
   6  -4   0  252.57   20.30
   6  -4   0  276.97   22.20
   6  -4   0  233.18   17.70
   6  -4   0  272.37   24.10
   6  -4   0  268.97   23.50
  -6   4   0  264.77   23.70
  -6   4   0  260.97   23.80
  -6   4   0  242.58   20.50
  -6   4   0  230.98   21.20
  -6   4   0  233.28   20.00
  -6   4   0  265.27   26.30
  -6   4   0  234.28   14.30
  -6   4   0  223.58   18.90
  -6   4   0  230.88   23.10
  -6   4   0  221.28   18.70
  -6   4   0  231.98   16.90
   5  -4   0   34.50    9.20
   5  -4   0   30.40   10.30
   5  -4   0   51.69   12.30
   5  -4   0   27.50   11.30
   5  -4   0   36.20   11.30
   5  -4   0   43.10   12.20
   5  -4   0   45.70   10.40
   5  -4   0   29.40   12.50
   5  -4   0   28.30   11.00
  -5   4   0   36.80   11.20
  -5   4   0   59.59   12.90
  -5   4   0   28.20    9.20
  -5   4   0   43.40   10.30
  -5   4   0   16.70    9.10
  -5   4   0   52.49   14.10
  -5   4   0   21.30    8.10
  -5   4   0   24.90    9.40
  -5   4   0   37.20   14.80
   4  -4   0   32.70   10.40
   4  -4   0   55.99   12.20
   4  -4   0   43.10   10.10
   4  -4   0   53.69   11.50
   4  -4   0   51.69   14.50
   4  -4   0   63.89   12.40
   4  -4   0   49.80    9.50
   4  -4   0   34.60   11.80
  -4   4   0   49.80   11.60
  -4   4   0   55.39    9.60
  -4   4   0   36.40   11.60
  -4   4   0   52.69   14.00
  -4   4   0   45.80   12.40
  -4   4   0   59.09   10.30
  -4   4   0   68.29   12.80
  -4   4   0   56.79    9.80
   3  -4   0 2683.73   79.59
   3  -4   0 2711.83   81.09
   3  -4   0 2583.64   82.99
   3  -4   0 2483.85   75.89
   3  -4   0 2595.84   80.59
   3  -4   0 2636.64   79.89
   3  -4   0 2518.85   81.99
   3  -4   0 2552.94   78.39
   3  -4   0 2665.63   79.09
   3  -4   0 2475.85   81.49
  -3   4   0 2614.24   79.99
  -3   4   0 2712.83   80.29
  -3   4   0 2613.14   82.19
  -3   4   0 2642.34   79.09
  -3   4   0 2714.23   80.49
  -3   4   0 2719.53   82.69
  -3   4   0 2545.05   83.09
  -3   4   0 2637.74   79.19
  -3   4   0 2649.53   79.29
  -3   4   0 2589.14   76.29
   2  -4   0    5.80   10.50
   2  -4   0   10.80    9.60
   2  -4   0   13.80   10.80
   2  -4   0    4.50    9.20
   2  -4   0   15.40    9.00
   2  -4   0    5.80    8.20
   2  -4   0    1.20    5.50
   2  -4   0    0.80    7.40
   2  -4   0   -1.20    7.40
   2  -4   0    1.40   10.40
  -2   4   0   -0.60    8.80
  -2   4   0    5.20   10.40
  -2   4   0  -11.50    8.80
  -2   4   0   10.50    7.20
  -2   4   0   -8.50   10.20
  -2   4   0   12.80    8.80
  -2   4   0    6.00    9.00
  -2   4   0  -13.80   10.40
   1  -4   0   58.59   10.30
   1  -4   0   56.09   11.60
   1  -4   0   83.29   12.00
   1  -4   0   96.99   13.50
   1  -4   0   68.59   10.90
   1  -4   0   83.19   11.20
   1  -4   0   78.49   12.70
   1  -4   0   80.29   10.60
   1  -4   0   79.89    8.20
  -1   4   0   74.39   12.10
  -1   4   0   90.99   14.80
  -1   4   0   74.09   11.60
  -1   4   0   77.19   12.80
  -1   4   0   57.89   12.70
  -1   4   0   73.29   11.20
  -1   4   0   94.79   12.90
  -1   4   0   91.99   13.60
   0  -4   0  746.03   28.70
   0  -4   0  730.63   27.90
   0  -4   0  772.12   32.40
   0  -4   0  711.23   27.40
   0  -4   0  703.53   28.00
   0  -4   0  718.13   25.70
   0  -4   0  680.83   28.00
   0  -4   0  723.63   29.30
   0  -4   0  764.52   28.60
   0  -4   0  715.43   23.80
   0  -4   0  663.13   27.90
   0   4   0  673.03   28.70
   0   4   0  683.53   27.00
   0   4   0  697.63   32.00
   0   4   0  693.33   27.40
   0   4   0  656.53   26.90
   0   4   0  736.13   30.30
   0   4   0  657.53   27.80
   0   4   0  696.83   23.70
   0   4   0  686.73   29.30
  -1  -4   0 2693.43   77.99
  -1  -4   0 2683.33   80.19
  -1  -4   0 2688.13   81.89
  -1  -4   0 2805.82   82.79
  -1  -4   0 2755.92   83.19
  -1  -4   0 2895.71   86.59
  -1  -4   0 2657.93   78.59
  -1  -4   0 2857.71   82.79
  -1  -4   0 2824.22   86.59
   1   4   0 2797.42   82.29
   1   4   0 2587.84   82.19
   1   4   0 2792.42   82.19
   1   4   0 2749.92   78.29
   1   4   0 2827.12   83.29
   1   4   0 2834.02   86.59
   1   4   0 2774.82   79.09
   1   4   0 2787.02   82.89
   1   4   0 2826.32   83.29
  -2  -4   0   69.49   12.80
  -2  -4   0   92.29    7.80
  -2  -4   0   76.69   11.50
  -2  -4   0   99.79   14.80
  -2  -4   0   67.09   11.00
  -2  -4   0   86.49   10.10
  -2  -4   0   83.59   11.90
  -2  -4   0   83.09   12.90
   2   4   0   91.49   10.30
   2   4   0  109.89   12.70
   2   4   0   84.69    7.60
   2   4   0   74.19   11.60
   2   4   0  102.39   13.00
   2   4   0   99.09   16.60
   2   4   0   80.69   11.80
   2   4   0   90.19   11.90
  -3  -4   0  377.86   19.70
  -3  -4   0  342.27   19.30
  -3  -4   0  356.76   19.20
  -3  -4   0  322.97   19.00
  -3  -4   0  347.77   19.60
  -3  -4   0  359.56   23.30
  -3  -4   0  339.87   20.20
  -3  -4   0  363.36   19.70
   3   4   0  324.87   19.90
   3   4   0  320.47   19.40
   3   4   0  322.57   19.40
   3   4   0  353.36   23.90
   3   4   0  309.47   19.00
   3   4   0  318.87   18.30
  -4  -4   0  109.49   13.50
  -4  -4   0   80.09   11.20
  -4  -4   0  114.99   15.80
  -4  -4   0   84.49   11.80
  -4  -4   0   88.09   15.20
  -4  -4   0   97.99   12.80
  -4  -4   0   98.99   14.40
  -4  -4   0   80.99   13.00
  -4  -4   0  106.09   14.40
   4   4   0   92.69   16.10
   4   4   0  108.59   13.60
   4   4   0   71.99   12.30
   4   4   0   76.89   12.80
   4   4   0   93.99   13.80
   4   4   0   90.69   12.40
   4   4   0   74.19   13.40
   4   4   0   74.79   12.50
   4   4   0   78.39   15.80
  -5  -4   0  262.97   19.40
  -5  -4   0  232.78   17.20
  -5  -4   0  276.17   21.50
  -5  -4   0  237.48   17.10
  -5  -4   0  269.27   16.00
  -5  -4   0  236.28   20.00
  -5  -4   0  238.28   21.30
  -5  -4   0  244.58   21.00
  -5  -4   0  246.88   17.20
   5   4   0  280.07   19.60
   5   4   0  272.77   19.40
   5   4   0  229.98   17.90
   5   4   0  271.87   21.40
   5   4   0  248.28   24.00
   5   4   0  258.57   19.00
   5   4   0  274.87   18.20
  -6  -4   0  385.76   22.00
  -6  -4   0  339.77   25.30
  -6  -4   0  360.76   24.70
  -6  -4   0  415.96   22.40
  -6  -4   0  355.16   22.50
  -6  -4   0  369.36   22.10
   6   4   0  382.06   23.50
   6   4   0  394.86   25.00
   6   4   0  364.96   24.50
   6   4   0  380.66   23.50
   6   4   0  371.16   27.90
   6   4   0  360.36   25.40
   6   4   0  393.96   23.70
   6   4   0  363.56   23.00
   6   4   0  389.36   12.30
  -7  -4   0  197.28   16.50
  -7  -4   0  222.38   22.50
  -7  -4   0  224.68   21.00
  -7  -4   0  176.68    9.50
  -7  -4   0  192.78   18.60
  -7  -4   0  215.48   22.50
  -7  -4   0  224.98   20.10
  -7  -4   0  218.08   17.20
  -7  -4   0  157.08   18.20
   7   4   0  182.08    9.50
   7   4   0  162.38   21.70
   7   4   0  205.28   20.50
   7   4   0  203.88   22.30
   7   4   0  190.98   18.40
   7   4   0  207.78   21.50
   7   4   0  168.78   20.10
   7   4   0  161.48   20.00
   7   4   0  226.88   20.80
  -8  -4   0  374.06   25.10
  -8  -4   0  419.96   24.90
  -8  -4   0  393.46   25.30
  -8  -4   0  362.16   22.30
  -8  -4   0  391.36   24.60
  -8  -4   0  382.76   16.10
  -8  -4   0  344.87   27.60
  -8  -4   0  327.77   24.80
   8   4   0  337.77   25.80
   8   4   0  361.96   24.50
   8   4   0  328.77   25.60
   8   4   0  364.46   25.60
   8   4   0  366.96   29.80
   8   4   0  353.16   15.60
   8   4   0  363.06   25.40
   8   4   0  405.96   25.60
   8   4   0  357.36   23.00
  -9  -4   0  121.19   18.00
  -9  -4   0  133.59   16.00
  -9  -4   0  142.89   17.40
  -9  -4   0  119.29   16.30
  -9  -4   0  114.79   19.20
  -9  -4   0  134.39   21.10
  -9  -4   0  117.49   10.40
  -9  -4   0   94.69   16.70
  -9  -4   0   83.59   15.80
   9   4   0  117.99   19.00
   9   4   0  119.39   20.30
   9   4   0   84.39   15.80
   9   4   0  132.69   24.50
   9   4   0  121.79   18.00
   9   4   0   96.39   16.30
   9   4   0  116.19   17.60
   9   4   0   99.09   17.20
   9   4   0  129.79   16.40
 -10  -4   0   65.29   13.60
 -10  -4   0   38.60    8.50
 -10  -4   0   40.40   11.80
 -10  -4   0   52.79   17.10
 -10  -4   0   50.29   14.70
 -10  -4   0   23.30   12.20
 -10  -4   0   23.70   11.20
 -10  -4   0   42.80   13.00
 -10  -4   0   43.00   11.10
  10   4   0   48.50   13.90
  10   4   0   24.70   13.60
  10   4   0   41.10    8.30
  10   4   0   55.19   14.80
  10   4   0    7.80   13.90
  10   4   0   28.70   12.30
  10   4   0   35.10   14.00
  10   4   0   39.00   15.60
  10   4   0   22.80   14.10
  10   4   0   24.40   10.50
 -11  -4   0   61.49   14.40
 -11  -4   0   24.00   13.50
 -11  -4   0   14.70   17.60
 -11  -4   0   39.50   17.10
 -11  -4   0   51.59   13.00
 -11  -4   0   40.90   11.70
 -11  -4   0   16.60   11.30
 -11  -4   0   38.70    9.00
  11   4   0   27.20   16.90
  11   4   0   47.90   13.80
  11   4   0   45.00   14.40
  11   4   0   35.80   15.00
  11   4   0   38.70   14.50
  11   4   0   38.00   14.60
  11   4   0   40.60   15.20
  11   4   0   39.30   17.40
  11   4   0   29.30    8.50
  11   4   0   44.00   12.40
 -12  -4   0  672.03   34.10
 -12  -4   0  687.53   36.60
 -12  -4   0  643.74   29.50
 -12  -4   0  621.44   35.70
 -12  -4   0  705.03   42.60
 -12  -4   0  744.33   37.10
 -12  -4   0  594.14   37.40
 -12  -4   0  665.63   44.00
  12   4   0  710.03   42.10
  12   4   0  660.23   38.70
  12   4   0  675.33   42.10
  12   4   0  689.23   41.30
  12   4   0  724.43   38.20
  12   4   0  681.83   47.20
  12   4   0  700.43   37.30
  12   4   0  642.74   29.00
  12   4   0  704.23   34.60
  12   4   0  638.24   40.50
 -13  -4   0  281.57   27.70
 -13  -4   0  239.78   26.00
 -13  -4   0  343.57   36.20
 -13  -4   0  307.67   20.40
 -13  -4   0  308.87   24.80
 -13  -4   0  282.67   33.90
 -13  -4   0  308.17   34.10
 -13  -4   0  361.46   33.80
 -13  -4   0  263.87   21.80
  13   4   0  295.77   32.30
  13   4   0  304.07   34.60
  13   4   0  314.57   26.00
  13   4   0  347.97   34.80
  13   4   0  322.27   32.30
  13   4   0  242.58   33.40
  13   4   0  306.77   22.60
 -14  -4   0  410.66   30.50
 -14  -4   0  426.06   36.30
 -14  -4   0  476.65   26.00
 -14  -4   0  515.15   33.10
 -14  -4   0  418.56   36.30
 -14  -4   0  431.06   33.90
 -14  -4   0  390.66   41.70
  14   4   0  449.56   30.30
  14   4   0  446.46   48.60
  14   4   0  473.15   35.80
  14   4   0  435.56   37.80
  14   4   0  407.56   24.80
  14   4   0  464.35   37.50
  14   4   0  472.45   26.40
  14   4   0  435.36   47.70
 -15  -4   0   32.90   18.10
 -15  -4   0   56.99   12.00
 -15  -4   0   49.80   16.50
 -15  -4   0   69.99   19.00
  15   4   0   48.70   12.00
  15   4   0   57.39   11.10
  15   4   0   27.70   23.90
  15   4   0   53.09   20.80
  15   4   0   49.50   18.30
  15   4   0   20.60   21.40
  15   4   0   23.60   18.10
  15   4   0   43.30   13.30
 -16  -4   0    5.30   14.30
 -16  -4   0   39.10   19.50
 -16  -4   0   -2.30    7.30
 -16  -4   0   -5.00   17.80
 -16  -4   0  -18.30    9.10
 -16  -4   0  -20.80   10.30
  16   4   0   10.40   10.50
  16   4   0    3.30    9.30
  16   4   0   -4.20   14.90
  16   4   0   -5.70   15.20
  16   4   0  -14.40   14.70
  16   4   0    8.90   23.40
  16   4   0   21.30   17.50
 -17  -4   0   17.90   19.10
 -17  -4   0   11.10   13.80
 -17  -4   0   26.90   15.80
 -17  -4   0   -8.10   17.60
 -17  -4   0    6.60    8.30
 -17  -4   0    0.40   13.90
  17   4   0   10.80   20.50
  17   4   0   15.90   10.10
  17   4   0   12.90   17.60
  17   4   0    1.40   18.50
  17   4   0   42.60   19.90
  17   4   0    1.40   20.30
 -18  -4   0    6.40   13.80
 -18  -4   0    6.30   13.20
 -18  -4   0    5.70    8.20
 -18  -4   0  -15.30   19.60
 -18  -4   0   13.40   17.60
 -18  -4   0  -17.10   17.00
  18   4   0    4.80   15.90
  18   4   0  -12.50   16.20
  18   4   0  -31.90   17.80
  18   4   0   16.50   11.80
  18   4   0    6.70    8.30
  18   4   0  -15.60   21.60
 -19  -4   0   12.50    8.00
 -19  -4   0    4.90   13.60
 -19  -4   0    0.30    9.80
 -19  -4   0  -25.30   16.40
  19   4   0    0.10    6.50
  19   4   0   -1.10   18.80
  19   4   0    3.40   25.60
  19   4   0  -10.20   15.70
  19   4   0   33.80   17.00
  19   4   0  -32.30   15.50
  19  -5   0   32.90   25.20
  19  -5   0   71.29   27.70
  19  -5   0   54.99   27.60
  19  -5   0   60.19   26.80
  19  -5   0  106.69   30.20
  19  -5   0   62.19   21.10
  19  -5   0   53.49   27.50
 -19   5   0   58.19   22.40
 -19   5   0   52.69   20.50
 -19   5   0   97.09   28.70
 -19   5   0   45.40   19.20
  18  -5   0    4.90   19.10
  18  -5   0   -7.60   20.90
  18  -5   0    6.40   17.00
  18  -5   0   37.00   21.00
  18  -5   0  -12.20   12.50
  18  -5   0   21.50   21.00
 -18   5   0   20.70   18.00
 -18   5   0   -6.10   21.00
 -18   5   0   44.00   23.30
 -18   5   0   -1.40   14.90
 -18   5   0    5.70   16.90
 -18   5   0  -16.40   15.70
 -18   5   0   32.00   19.30
  17  -5   0   22.30   20.90
  17  -5   0  -19.00   16.60
  17  -5   0    1.10   17.70
  17  -5   0   17.20   18.40
  17  -5   0    7.70   20.00
  17  -5   0    1.80   17.00
  17  -5   0  -15.40   18.10
  17  -5   0   33.10   20.80
 -17   5   0    3.20   18.10
 -17   5   0   -1.10   16.30
 -17   5   0   21.10   15.50
 -17   5   0  -18.90   16.10
 -17   5   0   17.20   18.70
 -17   5   0   16.40   19.60
 -17   5   0    9.10   20.10
  16  -5   0   46.70   20.70
  16  -5   0   92.89   27.10
  16  -5   0  113.39   29.30
  16  -5   0   32.60   23.10
  16  -5   0   82.99   26.50
  16  -5   0   98.59   26.90
  16  -5   0   90.89   26.60
  16  -5   0   62.99   22.20
 -16   5   0   45.00   20.40
 -16   5   0   74.69   21.30
 -16   5   0   49.30   25.10
 -16   5   0   96.99   26.60
 -16   5   0   66.39   20.40
 -16   5   0  111.39   24.00
  15  -5   0   46.40   24.20
  15  -5   0   26.70   17.60
  15  -5   0   33.30   20.70
  15  -5   0   39.00   20.00
  15  -5   0   27.40   16.90
  15  -5   0   30.90   19.00
  15  -5   0   22.70   20.30
  15  -5   0   38.60   19.30
  15  -5   0   21.30   12.20
  15  -5   0   48.50   16.90
 -15   5   0   28.40   14.90
 -15   5   0   21.20   20.30
 -15   5   0   24.30   19.10
 -15   5   0   54.19   16.00
 -15   5   0   60.79   24.50
 -15   5   0   27.70   14.70
 -15   5   0   37.90   18.30
 -15   5   0   53.19   19.10
 -15   5   0   52.19   20.30
  14  -5   0   49.50   19.80
  14  -5   0   17.80   18.60
  14  -5   0   44.30   19.90
  14  -5   0   21.30   18.10
  14  -5   0    2.00   15.80
  14  -5   0   24.90   17.30
  14  -5   0   47.90   19.10
  14  -5   0    6.20   14.20
  14  -5   0    5.80   18.20
  14  -5   0   13.90   12.70
 -14   5   0   -6.70   14.00
 -14   5   0   42.80   18.60
 -14   5   0   33.30   19.50
 -14   5   0   36.60   18.90
 -14   5   0   39.80   19.10
 -14   5   0   59.09   20.50
 -14   5   0   16.90   15.40
  13  -5   0  111.19   24.10
  13  -5   0  102.79   22.70
  13  -5   0  110.29   23.70
  13  -5   0  129.69   25.60
  13  -5   0   79.89   22.50
  13  -5   0   81.59   16.80
  13  -5   0  117.59   22.80
  13  -5   0  100.29   21.10
  13  -5   0   86.89   23.50
 -13   5   0   69.49   21.70
 -13   5   0  111.49   20.10
 -13   5   0   59.69   18.70
 -13   5   0   70.59   20.10
 -13   5   0   93.49   21.80
 -13   5   0  122.29   27.70
 -13   5   0  104.59   21.10
 -13   5   0  109.89   21.50
  12  -5   0  178.08   24.60
  12  -5   0  159.98   25.20
  12  -5   0  180.28   27.20
  12  -5   0  220.68   26.40
  12  -5   0  191.78   28.90
  12  -5   0  175.58   26.70
  12  -5   0  221.78   29.00
  12  -5   0  192.08   33.60
  12  -5   0  154.48   27.70
  12  -5   0  257.37   32.20
 -12   5   0  168.98   27.10
 -12   5   0  239.28   29.70
 -12   5   0  157.08   27.00
 -12   5   0  236.88   27.20
 -12   5   0  219.28   28.10
 -12   5   0  221.48   34.00
 -12   5   0  220.08   24.60
 -12   5   0  239.38   30.70
  11  -5   0    3.80   13.10
  11  -5   0    3.20   12.90
  11  -5   0   -9.70   13.40
  11  -5   0  -18.30   11.00
  11  -5   0  -12.80   12.90
  11  -5   0   17.20   12.90
  11  -5   0  -15.70   11.40
  11  -5   0   10.10   14.70
  11  -5   0   -1.20   14.00
  11  -5   0    0.70   10.20
 -11   5   0    7.50   12.40
 -11   5   0  -11.70   15.30
 -11   5   0   -5.90   10.30
 -11   5   0   15.10   14.90
 -11   5   0   -3.20    9.30
 -11   5   0   -9.80   14.10
 -11   5   0  -21.20   11.30
 -11   5   0    9.20   12.30
  10  -5   0  200.38   23.90
  10  -5   0  164.78   24.90
  10  -5   0  123.89   21.20
  10  -5   0  131.89   24.50
  10  -5   0  152.58   22.70
  10  -5   0  158.68   21.20
  10  -5   0  165.38   22.40
  10  -5   0  132.89   21.20
  10  -5   0  147.09   21.60
  10  -5   0  170.28   25.30
 -10   5   0  121.29   23.00
 -10   5   0  143.09   22.10
 -10   5   0  171.68   21.70
 -10   5   0  187.68   25.30
 -10   5   0  146.49   15.60
 -10   5   0  170.78   21.10
 -10   5   0  159.08   26.40
 -10   5   0  167.08   21.50
 -10   5   0  161.88   22.30
   9  -5   0   22.60   13.80
   9  -5   0  -24.10   12.60
   9  -5   0   -1.40   11.70
   9  -5   0   -6.30   11.10
   9  -5   0    2.40   13.50
   9  -5   0   11.30   11.10
   9  -5   0   14.10   14.70
   9  -5   0   19.00   11.90
   9  -5   0  -13.30   11.60
   9  -5   0   12.00   11.90
  -9   5   0   10.00   14.10
  -9   5   0   -0.10    4.00
  -9   5   0    5.80    5.70
  -9   5   0    4.20   12.40
  -9   5   0   -0.80   10.90
  -9   5   0   -1.00   12.10
  -9   5   0    0.10    7.90
  -9   5   0    3.40    9.90
  -9   5   0   12.00   14.70
  -9   5   0   -3.40    4.40
  -9   5   0   18.40   16.30
  -9   5   0    9.30   13.00
  -9   5   0    2.40   11.40
   8  -5   0  473.95   28.30
   8  -5   0  402.56   26.60
   8  -5   0  431.56   28.00
   8  -5   0  406.36   27.30
   8  -5   0  468.65   29.80
   8  -5   0  464.95   33.30
   8  -5   0  470.65   31.10
   8  -5   0  447.36   29.90
   8  -5   0  402.06   28.40
   8  -5   0  409.86   29.30
  -8   5   0  478.35   28.90
  -8   5   0  464.45   34.50
  -8   5   0  407.46   30.20
  -8   5   0  421.46   19.30
  -8   5   0  397.66   18.40
  -8   5   0  448.06   21.10
  -8   5   0  411.36   28.00
  -8   5   0  408.86   26.60
  -8   5   0  403.96   26.30
  -8   5   0  408.76   25.40
  -8   5   0  381.86   27.70
   7  -5   0   22.20   15.10
   7  -5   0   36.70   12.40
   7  -5   0   56.09   13.20
   7  -5   0   49.30   16.50
   7  -5   0   30.90   12.40
   7  -5   0   23.80   12.80
   7  -5   0   36.50   14.10
   7  -5   0   39.10   11.00
   7  -5   0   40.50   13.90
   7  -5   0   30.10   11.60
  -7   5   0   32.60   10.70
  -7   5   0   33.50   15.60
  -7   5   0   31.60   11.10
  -7   5   0   18.70   10.40
  -7   5   0   34.90   12.30
  -7   5   0   56.69   12.60
  -7   5   0   32.50   13.10
  -7   5   0   36.90   15.60
  -7   5   0   20.50   11.70
  -7   5   0   42.40    9.10
  -7   5   0   44.70   14.20
   6  -5   0  172.28   17.50
   6  -5   0  176.48   20.00
   6  -5   0  131.19   16.80
   6  -5   0  170.68   20.10
   6  -5   0  188.28   22.40
   6  -5   0  174.48   22.80
   6  -5   0  187.98   23.50
   6  -5   0  130.69   19.70
   6  -5   0  173.18   21.10
  -6   5   0  167.88   19.50
  -6   5   0  175.08   14.90
  -6   5   0  157.68   20.90
  -6   5   0  149.69   20.80
  -6   5   0  169.48   17.60
  -6   5   0  197.48   20.80
  -6   5   0  170.98   17.10
  -6   5   0  191.88   25.00
  -6   5   0  151.28   18.60
   5  -5   0    6.80   11.00
   5  -5   0   11.00    9.20
   5  -5   0   10.10   10.90
   5  -5   0  -10.00   12.50
   5  -5   0   21.60   10.80
   5  -5   0   15.30    8.90
   5  -5   0   -5.50    8.40
   5  -5   0    0.00   11.70
   5  -5   0   27.50   11.50
  -5   5   0    8.20    8.50
  -5   5   0   -5.50   10.00
  -5   5   0   15.20    9.30
  -5   5   0   36.00   14.90
  -5   5   0   -9.20    9.20
  -5   5   0    5.80   10.70
  -5   5   0   17.10   12.30
  -5   5   0    7.30   10.10
  -5   5   0   11.10    8.80
   4  -5   0  986.00   39.40
   4  -5   0 1064.29   37.40
   4  -5   0 1028.90   41.70
   4  -5   0 1097.09   44.40
   4  -5   0  979.60   38.40
   4  -5   0 1033.70   39.50
   4  -5   0  986.20   40.00
   4  -5   0 1003.90   41.10
   4  -5   0 1003.90   43.30
   4  -5   0 1067.49   45.00
  -4   5   0 1127.29   46.10
  -4   5   0  994.60   42.20
  -4   5   0 1022.80   44.00
  -4   5   0 1006.60   36.90
  -4   5   0 1049.79   40.40
  -4   5   0 1008.90   39.70
  -4   5   0 1009.20   41.00
  -4   5   0 1069.59   41.00
  -4   5   0 1071.09   40.30
   3  -5   0 1517.15   53.69
   3  -5   0 1552.44   51.89
   3  -5   0 1490.55   47.60
   3  -5   0 1445.26   54.59
   3  -5   0 1600.44   51.49
   3  -5   0 1544.25   54.19
   3  -5   0 1447.96   52.39
   3  -5   0 1570.44   55.49
   3  -5   0 1437.76   51.29
   3  -5   0 1489.75   55.29
  -3   5   0 1504.65   52.99
  -3   5   0 1493.55   52.49
  -3   5   0 1465.75   55.19
  -3   5   0 1483.85   50.19
  -3   5   0 1539.65   53.69
  -3   5   0 1509.85   52.69
  -3   5   0 1503.35   56.19
  -3   5   0 1563.84   54.59
  -3   5   0 1441.36   51.19
   2  -5   0   45.80   12.80
   2  -5   0   37.30   12.00
   2  -5   0   33.00   10.20
   2  -5   0   34.80   11.70
   2  -5   0   34.30   12.60
   2  -5   0   31.20   12.60
   2  -5   0   27.90   11.90
   2  -5   0   47.20   10.80
   2  -5   0   36.90    6.90
  -2   5   0   39.30   11.20
  -2   5   0   31.60    7.70
  -2   5   0   49.70   12.60
  -2   5   0   51.19   10.80
  -2   5   0   34.10   12.30
  -2   5   0   53.39   13.30
  -2   5   0   57.99   12.00
  -2   5   0   55.09   10.80
   1  -5   0   28.10    8.00
   1  -5   0   24.70    7.00
   1  -5   0   18.30   10.60
   1  -5   0    6.30    8.70
   1  -5   0   15.20   11.70
   1  -5   0    2.60   11.50
   1  -5   0   11.10   10.00
   1  -5   0   25.50    9.20
   1  -5   0   41.00   10.30
   1  -5   0   25.60   11.10
   1  -5   0   18.50   10.30
  -1   5   0   24.90    9.20
  -1   5   0   26.40   11.10
  -1   5   0   14.30    9.40
  -1   5   0    8.10   10.70
  -1   5   0   15.90    9.60
  -1   5   0   31.90   13.70
  -1   5   0   12.30   10.10
  -1   5   0   35.80   11.30
   0  -5   0  840.52   34.20
   0  -5   0  820.42   37.40
   0  -5   0  832.72   30.10
   0  -5   0  821.22   32.00
   0  -5   0  825.32   27.60
   0  -5   0  786.02   32.10
   0  -5   0  859.21   33.30
   0  -5   0  804.82   32.70
   0  -5   0  779.02   34.10
   0  -5   0  837.42   33.20
   0  -5   0  766.72   31.70
   0  -5   0  879.31   34.50
   0   5   0  832.92   33.20
   0   5   0  820.72   33.20
   0   5   0  775.52   27.50
   0   5   0  785.72   31.80
   0   5   0  789.22   34.20
   0   5   0  831.42   32.80
   0   5   0  792.32   33.60
  -1  -5   0  286.77   19.10
  -1  -5   0  330.27   15.90
  -1  -5   0  329.57   20.00
  -1  -5   0  321.57   20.50
  -1  -5   0  317.17   18.60
  -1  -5   0  324.37   17.70
  -1  -5   0  292.37   21.00
  -1  -5   0  327.17   17.00
  -1  -5   0  319.87   19.70
  -1  -5   0  293.77   23.70
   1   5   0  309.77   18.50
   1   5   0  345.57   19.50
   1   5   0  289.67   15.60
   1   5   0  357.76   17.60
   1   5   0  299.57   21.10
   1   5   0  344.07   20.10
   1   5   0  363.56   21.80
   1   5   0  300.37   18.50
  -2  -5   0  143.79   16.60
  -2  -5   0  192.88   18.80
  -2  -5   0  168.48   19.10
  -2  -5   0  184.38   17.20
  -2  -5   0  196.88   15.40
  -2  -5   0  206.18   17.80
  -2  -5   0  194.68   16.60
  -2  -5   0  175.48   13.60
   2   5   0  189.58   16.60
   2   5   0  155.28   20.30
   2   5   0  163.28   16.30
   2   5   0  196.98   15.70
   2   5   0  179.68   11.80
   2   5   0  186.98   18.10
   2   5   0  191.28   16.40
   2   5   0  157.68   13.10
  -3  -5   0   27.00    9.30
  -3  -5   0    9.50   10.50
  -3  -5   0   25.00   11.20
  -3  -5   0   36.80    8.80
  -3  -5   0   15.50    9.80
  -3  -5   0   16.30   12.50
  -3  -5   0   34.20   13.30
  -3  -5   0   21.20    4.40
  -3  -5   0   14.90   12.40
   3   5   0   12.30    9.60
   3   5   0   18.50    9.70
   3   5   0   19.90    8.30
   3   5   0    6.50    9.50
   3   5   0   17.90   11.00
   3   5   0   23.60    4.70
   3   5   0   26.40   13.10
   3   5   0   28.50   11.60
  -4  -5   0  239.38   22.30
  -4  -5   0  191.68   20.10
  -4  -5   0  191.38   16.20
  -4  -5   0  193.38   16.20
  -4  -5   0  226.98   20.30
  -4  -5   0  180.18   16.00
  -4  -5   0  205.38   22.50
  -4  -5   0  206.98   17.60
   4   5   0  217.48   19.70
   4   5   0  230.68   23.80
   4   5   0  225.78   17.90
   4   5   0  263.97   26.70
   4   5   0  204.28   18.50
   4   5   0  238.88   18.30
   4   5   0  189.88   18.10
   4   5   0  182.08   15.20
  -5  -5   0    6.30    8.50
  -5  -5   0   17.20   11.90
  -5  -5   0   13.50   10.90
  -5  -5   0   -8.50    8.20
  -5  -5   0   14.40   11.00
  -5  -5   0    3.90    6.00
  -5  -5   0    5.30    8.40
   5   5   0    3.80   12.20
   5   5   0   -3.00   10.50
   5   5   0   -1.90    9.50
   5   5   0    5.70   11.30
   5   5   0   10.40   10.80
   5   5   0   19.60   10.20
   5   5   0    6.90    9.00
   5   5   0    2.40    9.40
   5   5   0    2.00    9.40
  -6  -5   0  770.92   34.10
  -6  -5   0  791.42   38.00
  -6  -5   0  809.62   34.60
  -6  -5   0  867.01   33.00
  -6  -5   0  819.02   39.80
  -6  -5   0  871.31   38.30
  -6  -5   0  742.63   33.50
  -6  -5   0  741.93   34.80
  -6  -5   0  755.22   39.40
  -6  -5   0  805.22   37.00
   6   5   0  769.62   37.90
   6   5   0  804.02   36.40
   6   5   0  747.43   35.60
   6   5   0  869.21   41.70
   6   5   0  848.42   42.00
   6   5   0  851.11   36.90
   6   5   0  795.42   37.30
   6   5   0  766.72   39.30
   6   5   0  789.72   34.90
  -7  -5   0   58.19   15.20
  -7  -5   0   67.39   16.00
  -7  -5   0   65.69   12.10
  -7  -5   0   59.49   14.40
  -7  -5   0   69.29   13.10
  -7  -5   0   80.49   14.50
  -7  -5   0   38.60   12.50
  -7  -5   0   56.79   12.70
   7   5   0   64.59   13.90
   7   5   0   71.29   15.30
   7   5   0   50.99   12.80
   7   5   0   46.40   14.30
   7   5   0   33.50   13.60
   7   5   0   57.59   22.20
   7   5   0   89.79   14.70
   7   5   0   70.69   15.50
   7   5   0   78.19   16.40
  -8  -5   0  439.86   29.40
  -8  -5   0  410.16   26.70
  -8  -5   0  412.36   24.60
  -8  -5   0  446.86   25.60
  -8  -5   0  487.15   30.90
  -8  -5   0  460.35   28.20
  -8  -5   0  406.46   24.20
  -8  -5   0  401.86   25.30
  -8  -5   0  464.65   30.80
   8   5   0  470.75   31.50
   8   5   0  408.96   28.00
   8   5   0  394.26   25.00
   8   5   0  390.76   27.00
   8   5   0  446.16   29.30
   8   5   0  456.45   28.40
   8   5   0  447.36   28.00
   8   5   0  413.56   30.30
   8   5   0  439.76   31.10
  -9  -5   0  426.46   26.20
  -9  -5   0  392.76   25.20
  -9  -5   0  368.16   28.10
  -9  -5   0  366.06   23.60
  -9  -5   0  372.46   24.60
  -9  -5   0  367.26   26.40
   9   5   0  409.26   27.20
   9   5   0  418.76   33.50
   9   5   0  358.96   24.60
   9   5   0  364.66   27.20
   9   5   0  347.37   28.90
   9   5   0  387.26   27.80
   9   5   0  398.96   30.00
   9   5   0  431.66   28.30
   9   5   0  368.26   26.70
   9   5   0  386.46   14.10
 -10  -5   0   18.50   13.30
 -10  -5   0   21.60   12.60
 -10  -5   0   22.00   10.80
 -10  -5   0   29.30   11.90
 -10  -5   0   15.00   10.50
 -10  -5   0   13.80    9.20
 -10  -5   0    2.70   11.30
 -10  -5   0   13.00    4.70
 -10  -5   0   13.70   11.80
  10   5   0    4.00    9.80
  10   5   0    4.80   11.60
  10   5   0   -2.60   12.00
  10   5   0   21.50   14.60
  10   5   0    6.10    4.30
  10   5   0    9.80   12.20
  10   5   0   24.20   11.80
  10   5   0   13.30   13.00
 -11  -5   0   12.70   10.50
 -11  -5   0   23.00   14.30
 -11  -5   0   -2.00   13.10
 -11  -5   0   36.60   10.20
 -11  -5   0   18.70   12.10
 -11  -5   0   11.60   10.80
 -11  -5   0   43.30   14.70
 -11  -5   0   21.30   12.30
 -11  -5   0   18.60    6.10
  11   5   0   15.00    6.10
  11   5   0   14.90   12.90
  11   5   0    8.10   13.00
  11   5   0   20.20   15.60
  11   5   0   32.00   15.40
  11   5   0   39.90   13.00
  11   5   0   35.00   15.50
  11   5   0   17.90   14.20
  11   5   0   24.00   11.90
  11   5   0   21.80   10.90
 -12  -5   0   74.39   20.10
 -12  -5   0  104.09   20.50
 -12  -5   0   54.99   15.70
 -12  -5   0   89.49   10.40
 -12  -5   0   79.49   14.30
 -12  -5   0   66.09   16.80
 -12  -5   0  123.49   19.60
 -12  -5   0   94.69   17.70
 -12  -5   0  110.69   23.70
  12   5   0   84.09   19.30
  12   5   0   91.19   17.60
  12   5   0   70.39   19.00
  12   5   0   89.39   17.30
  12   5   0  108.49   20.00
  12   5   0  114.49   21.40
  12   5   0   68.19    9.30
  12   5   0   84.19   19.10
  12   5   0   81.19   23.70
  12   5   0   98.59   22.20
 -13  -5   0   56.59    9.50
 -13  -5   0   37.60   15.80
 -13  -5   0   47.40   14.20
 -13  -5   0   56.39   16.30
 -13  -5   0   92.39   18.70
 -13  -5   0   87.59   15.10
 -13  -5   0   77.19   22.60
 -13  -5   0   71.49   17.50
 -13  -5   0   38.40   18.20
  13   5   0   87.99   19.80
  13   5   0   30.00   15.30
  13   5   0   57.09   18.90
  13   5   0   77.89   10.70
  13   5   0   58.39   16.30
  13   5   0   68.39   26.40
  13   5   0   38.70   17.60
  13   5   0   59.49   15.40
  13   5   0   29.10   19.20
  13   5   0   59.69   16.30
 -14  -5   0   17.60   20.50
 -14  -5   0   13.50   15.20
 -14  -5   0    0.60   10.20
 -14  -5   0   27.70   14.20
 -14  -5   0   21.80   16.70
 -14  -5   0   30.20    8.30
 -14  -5   0   26.20    7.90
 -14  -5   0   36.70   13.50
  14   5   0   -4.80   11.70
  14   5   0   18.90    7.80
  14   5   0    3.60   15.80
  14   5   0   15.50   15.80
  14   5   0   15.10   13.30
  14   5   0    4.70   10.10
  14   5   0  -10.30   16.50
  14   5   0   16.10   12.10
 -15  -5   0   17.10   16.70
 -15  -5   0    5.10   16.30
 -15  -5   0   35.50   16.10
 -15  -5   0   24.70    8.30
 -15  -5   0   -9.60   11.10
 -15  -5   0    4.80   15.70
  15   5   0   -1.90   19.10
  15   5   0   18.30    8.10
  15   5   0   18.60   11.30
  15   5   0   12.50   12.70
  15   5   0    0.30   16.00
  15   5   0    4.50   19.90
  15   5   0   11.20   15.10
 -16  -5   0   37.90   20.30
 -16  -5   0   19.70   13.40
 -16  -5   0   -1.50   17.00
 -16  -5   0    9.20   13.10
 -16  -5   0   32.80    8.90
 -16  -5   0   41.40   17.10
  16   5   0   44.00   20.80
  16   5   0   31.20   23.20
  16   5   0   54.09   24.90
  16   5   0   34.20   14.20
  16   5   0   28.60   11.50
  16   5   0   25.70    9.00
  16   5   0   32.70   18.10
 -17  -5   0   -1.50   17.40
 -17  -5   0   20.40   16.60
 -17  -5   0   48.50   21.40
 -17  -5   0   21.20   14.80
 -17  -5   0   44.30   21.20
 -17  -5   0   40.00    8.60
  17   5   0    7.90   18.20
  17   5   0   28.90   12.70
  17   5   0   35.60   10.50
  17   5   0   -3.50   23.30
  17   5   0   13.00   18.70
  17   5   0   38.60    9.90
  17   5   0   49.10   20.50
 -18  -5   0   22.80   19.90
 -18  -5   0   27.80   16.20
 -18  -5   0   27.30   14.20
 -18  -5   0   -8.20   13.60
 -18  -5   0    7.80   15.70
 -18  -5   0   12.60   18.50
  18   5   0   17.90   19.90
  18   5   0   -1.00   18.60
  18   5   0   -9.60   20.40
  18   5   0   13.90   18.80
  18   5   0   34.30   12.20
  18   5   0   -6.10   18.70
 -19  -5   0   -3.40   19.20
 -19  -5   0   41.40   21.40
 -19  -5   0   19.10   19.20
 -19  -5   0    7.80   20.90
 -19  -5   0   47.30   15.50
  19   5   0   50.99   29.90
  19   5   0   -1.60    7.80
  19   5   0   70.79   29.50
  19   5   0   14.70    8.70
  19  -6   0  -24.70   15.80
  19  -6   0    8.80   21.20
  19  -6   0    6.70   20.90
  19  -6   0   31.20   24.70
  19  -6   0    8.10   17.00
  19  -6   0   -8.60   20.70
 -19   6   0   41.90   18.40
 -19   6   0    6.70   18.50
 -19   6   0   38.00   15.50
 -19   6   0   14.90   28.50
 -19   6   0   14.90   18.10
  18  -6   0   45.30   23.30
  18  -6   0   32.90   20.80
  18  -6   0   22.20   20.80
  18  -6   0  -21.40   15.30
  18  -6   0  -17.10   19.70
  18  -6   0   35.90   22.00
 -18   6   0   42.30   21.70
 -18   6   0   11.70   18.40
 -18   6   0   39.80   17.20
 -18   6   0   17.10   18.90
 -18   6   0    3.20   15.80
 -18   6   0   -1.60   17.50
 -18   6   0   -2.10   14.20
  17  -6   0    7.30   18.10
  17  -6   0  -11.80   19.60
  17  -6   0   51.19   24.50
  17  -6   0   13.30   16.70
  17  -6   0    9.40   15.80
  17  -6   0    3.10   21.10
 -17   6   0   32.60   22.40
 -17   6   0    3.40   18.30
 -17   6   0   -1.30   15.70
 -17   6   0   22.10   18.60
 -17   6   0   -2.80   18.00
 -17   6   0  -31.20   16.20
 -17   6   0   -5.30   14.70
  16  -6   0    4.10   19.90
  16  -6   0    7.90   15.70
  16  -6   0  -10.90   17.30
  16  -6   0   50.59   22.20
  16  -6   0  -13.30   17.30
  16  -6   0  -12.30   17.80
 -16   6   0   29.10   16.80
 -16   6   0  -10.20    9.60
 -16   6   0   -4.40   16.50
 -16   6   0   10.10   20.30
 -16   6   0   -6.40   12.80
 -16   6   0    7.90   14.10
 -16   6   0   43.00   25.40
  15  -6   0   66.79   23.00
  15  -6   0   37.70   21.40
  15  -6   0   47.20   22.50
  15  -6   0   45.50   22.30
  15  -6   0   13.00   17.80
  15  -6   0   67.29   24.00
 -15   6   0   46.50   15.90
 -15   6   0   80.89   21.50
 -15   6   0   24.50   16.90
 -15   6   0   30.20   18.80
 -15   6   0   16.60   18.00
 -15   6   0   48.00   23.50
 -15   6   0   60.99   19.50
 -15   6   0   67.79   22.40
  14  -6   0   -2.40   14.40
  14  -6   0   15.20   14.40
  14  -6   0  -34.00   16.10
  14  -6   0   14.50   16.30
  14  -6   0   -4.30   17.10
  14  -6   0   -2.50   18.00
  14  -6   0   13.40   17.40
  14  -6   0    6.90   16.80
  14  -6   0  -10.90   16.80
 -14   6   0  -10.80   15.30
 -14   6   0   20.00   13.90
 -14   6   0   -7.60   17.00
 -14   6   0   -8.30   15.60
 -14   6   0   17.70   21.50
 -14   6   0  -10.50   16.00
 -14   6   0   23.70   17.80
  13  -6   0   42.90   17.60
  13  -6   0   54.29   21.80
  13  -6   0   11.30   15.60
  13  -6   0   39.10   14.20
  13  -6   0   63.59   24.60
  13  -6   0   23.50   18.80
  13  -6   0   28.00   17.00
  13  -6   0   39.80   18.50
 -13   6   0    8.90   12.30
 -13   6   0   10.00   17.80
 -13   6   0   -8.00   14.80
 -13   6   0   -1.50   15.60
 -13   6   0   21.30   13.10
 -13   6   0   13.70   13.40
 -13   6   0   20.60   16.50
 -13   6   0    2.40   14.20
  12  -6   0  340.77   33.60
  12  -6   0  420.76   43.70
  12  -6   0  349.77   39.30
  12  -6   0  347.37   37.30
  12  -6   0  335.87   33.70
  12  -6   0  295.77   33.50
  12  -6   0  408.26   39.90
  12  -6   0  435.16   41.50
  12  -6   0  335.47   34.90
 -12   6   0  310.27   30.80
 -12   6   0  415.16   34.20
 -12   6   0  348.57   39.70
 -12   6   0  403.16   44.40
 -12   6   0  358.86   41.20
 -12   6   0  329.27   27.70
 -12   6   0  303.37   33.30
 -12   6   0  348.17   34.60
 -12   6   0  349.87   38.20
  11  -6   0   33.20   15.30
  11  -6   0   40.30   15.80
  11  -6   0   31.90   15.70
  11  -6   0   25.90   12.90
  11  -6   0   45.50   18.10
  11  -6   0   37.40   15.90
  11  -6   0   30.00   20.20
  11  -6   0   16.80   16.20
  11  -6   0   36.50   17.20
  11  -6   0   12.10   15.90
 -11   6   0   53.49   21.70
 -11   6   0   16.60   14.90
 -11   6   0   -2.90   15.10
 -11   6   0   43.70   15.00
 -11   6   0   24.90    6.40
 -11   6   0    0.10   14.20
 -11   6   0   40.30   14.90
 -11   6   0   20.00   13.00
 -11   6   0   11.80   10.60
 -11   6   0   30.20   14.00
  10  -6   0  160.28   23.50
  10  -6   0  136.39   20.20
  10  -6   0   93.99   21.00
  10  -6   0   94.19   21.00
  10  -6   0  151.68   21.90
  10  -6   0  164.88   27.90
  10  -6   0  114.39   24.10
  10  -6   0  168.18   23.20
  10  -6   0  146.39   22.30
 -10   6   0  167.58   26.60
 -10   6   0  139.79   10.70
 -10   6   0  119.49   21.30
 -10   6   0  114.69    9.90
 -10   6   0  151.98   21.20
 -10   6   0  136.29   21.70
 -10   6   0  148.49   14.20
 -10   6   0  101.99   21.60
 -10   6   0  124.49   20.70
 -10   6   0  167.28   29.30
 -10   6   0  179.28   23.10
 -10   6   0  145.69   25.10
 -10   6   0  131.69   18.80
   9  -6   0  362.96   29.50
   9  -6   0  354.86   31.50
   9  -6   0  382.96   30.00
   9  -6   0  401.06   28.20
   9  -6   0  398.26   28.50
   9  -6   0  377.76   26.90
   9  -6   0  388.56   30.60
   9  -6   0  378.16   29.00
  -9   6   0  385.46   28.30
  -9   6   0  418.76   29.60
  -9   6   0  378.16   26.60
  -9   6   0  363.86   20.70
  -9   6   0  386.36   29.10
  -9   6   0  439.76   35.20
  -9   6   0  349.67   24.90
  -9   6   0  377.36   30.80
  -9   6   0  385.16   19.40
  -9   6   0  333.97   25.80
  -9   6   0  360.26   18.30
   8  -6   0  122.49   19.70
   8  -6   0  100.59   20.60
   8  -6   0   82.09   17.20
   8  -6   0   61.29   16.30
   8  -6   0   76.89   17.20
   8  -6   0   77.59   14.90
   8  -6   0  116.49   18.40
   8  -6   0  103.39   21.50
   8  -6   0   88.89   19.50
   8  -6   0  104.09   17.80
  -8   6   0   77.09   15.00
  -8   6   0   76.39   15.20
  -8   6   0   90.89   17.10
  -8   6   0  143.39   21.30
  -8   6   0   89.59   22.40
  -8   6   0  113.09   15.20
  -8   6   0  143.29   21.50
  -8   6   0   99.79   24.10
  -8   6   0  124.79   13.50
  -8   6   0  125.49   19.50
  -8   6   0  126.09   18.60
   7  -6   0   61.49   16.00
   7  -6   0   29.30   12.30
   7  -6   0   22.10   12.60
   7  -6   0   21.30   11.60
   7  -6   0   46.60   12.60
   7  -6   0   22.90   10.20
   7  -6   0    7.90   13.60
   7  -6   0   23.60   10.60
   7  -6   0   45.20   14.60
   7  -6   0    8.40   13.30
  -7   6   0   46.30   18.40
  -7   6   0   30.60   11.90
  -7   6   0   28.10   12.20
  -7   6   0   31.80    9.80
  -7   6   0   23.10   15.20
  -7   6   0   30.60   11.50
  -7   6   0   23.00   13.20
  -7   6   0   16.50    9.80
  -7   6   0   28.90   11.70
   6  -6   0  905.71   42.70
   6  -6   0  883.41   40.00
   6  -6   0  901.41   38.80
   6  -6   0  927.51   37.50
   6  -6   0  961.90   43.10
   6  -6   0  886.11   41.80
   6  -6   0  879.41   44.50
   6  -6   0  928.21   39.40
  -6   6   0  806.12   38.40
  -6   6   0  901.91   37.30
  -6   6   0  898.51   36.60
  -6   6   0  793.82   42.50
  -6   6   0  812.32   39.20
  -6   6   0  889.81   36.90
  -6   6   0  899.11   40.00
  -6   6   0  864.71   40.80
  -6   6   0  792.22   42.40
  -6   6   0  892.11   44.20
  -6   6   0  855.01   39.40
   5  -6   0  942.51   42.70
   5  -6   0  975.00   38.90
   5  -6   0  991.60   41.30
   5  -6   0  934.61   36.40
   5  -6   0  904.41   41.90
   5  -6   0  862.21   41.40
   5  -6   0  940.31   40.30
   5  -6   0  917.41   44.40
   5  -6   0  972.70   39.70
  -5   6   0  853.41   39.00
  -5   6   0  968.80   40.40
  -5   6   0  914.31   38.80
  -5   6   0  942.51   44.20
  -5   6   0  981.10   40.90
  -5   6   0  905.31   40.80
  -5   6   0  843.92   38.90
  -5   6   0  934.91   36.30
   4  -6   0  628.84   32.40
   4  -6   0  589.84   25.70
   4  -6   0  601.54   33.70
   4  -6   0  621.84   33.80
   4  -6   0  534.25   26.80
   4  -6   0  523.15   27.90
   4  -6   0  611.94   32.60
   4  -6   0  616.84   30.70
   4  -6   0  618.24   34.00
   4  -6   0  569.94   29.80
   4  -6   0  622.44   30.60
  -4   6   0  592.24   31.30
  -4   6   0  548.65   30.70
  -4   6   0  580.84   33.00
  -4   6   0  586.54   29.60
  -4   6   0  561.14   33.40
  -4   6   0  624.24   35.30
  -4   6   0  538.95   29.80
  -4   6   0  602.84   28.20
  -4   6   0  555.84   30.30
   3  -6   0 1277.67   49.30
   3  -6   0 1266.37   46.30
   3  -6   0 1267.87   49.80
   3  -6   0 1245.58   50.49
   3  -6   0 1301.37   48.30
   3  -6   0 1347.17   51.79
   3  -6   0 1203.18   45.20
   3  -6   0 1321.97   47.90
   3  -6   0 1259.77   41.80
   3  -6   0 1246.78   49.60
  -3   6   0 1217.88   50.69
  -3   6   0 1236.58   48.50
  -3   6   0 1316.17   48.80
  -3   6   0 1291.47   44.90
  -3   6   0 1259.67   49.99
  -3   6   0 1322.87   47.60
  -3   6   0 1328.87   50.39
  -3   6   0 1294.67   50.99
  -3   6   0 1209.28   47.40
   2  -6   0   -6.10    9.10
   2  -6   0    8.60    6.70
   2  -6   0   10.50   11.90
   2  -6   0    1.50   11.20
   2  -6   0    5.80    7.70
   2  -6   0    3.30    9.30
   2  -6   0    1.00    7.60
   2  -6   0   -4.20    8.40
   2  -6   0    3.10   11.40
   2  -6   0   24.00    9.60
   2  -6   0  -10.60    9.80
  -2   6   0   19.70   11.40
  -2   6   0   18.00    7.40
  -2   6   0   14.40   11.10
  -2   6   0    5.90   11.60
  -2   6   0    3.90    8.40
  -2   6   0   14.90   13.20
  -2   6   0    8.30    8.20
  -2   6   0  -15.10   10.00
  -2   6   0   16.40    8.50
   1  -6   0  107.29   15.80
   1  -6   0  100.79   14.00
   1  -6   0  136.49   13.50
   1  -6   0  123.89   15.70
   1  -6   0   90.79   14.00
   1  -6   0  104.09   16.60
   1  -6   0  148.39   16.30
   1  -6   0  131.39   18.00
   1  -6   0  112.39   15.70
   1  -6   0  128.19   19.50
   1  -6   0  111.79   10.60
   1  -6   0  133.39   15.50
  -1   6   0  120.89   17.10
  -1   6   0  118.39   14.60
  -1   6   0  127.59   20.40
  -1   6   0  104.89   14.00
  -1   6   0   96.49   14.50
  -1   6   0   83.59   16.40
  -1   6   0  119.29   16.00
   0  -6   0  943.81   37.90
   0  -6   0  913.61   41.90
   0  -6   0  916.01   37.20
   0  -6   0  890.21   30.80
   0  -6   0  910.91   36.10
   0  -6   0  903.71   39.00
   0  -6   0  913.51   38.50
   0  -6   0  891.71   36.10
   0  -6   0  916.11   36.90
   0  -6   0  915.71   36.60
   0  -6   0  995.70   39.40
   0  -6   0  892.21   33.90
   0   6   0  894.01   37.50
   0   6   0  910.61   31.30
   0   6   0  896.61   37.60
   0   6   0  959.20   42.10
   0   6   0  846.02   37.70
   0   6   0  970.60   38.40
   0   6   0  913.81   39.80
   0   6   0  980.10   37.00
  -1  -6   0   80.29   17.90
  -1  -6   0   86.19   14.30
  -1  -6   0   76.39   13.70
  -1  -6   0   77.29   14.30
  -1  -6   0   73.19    9.30
  -1  -6   0   69.49   13.80
  -1  -6   0   62.09   11.20
  -1  -6   0   73.99   13.20
  -1  -6   0   54.09   12.40
  -1  -6   0   56.09   10.40
  -1  -6   0   67.19   13.50
   1   6   0   78.79   11.50
   1   6   0   65.99   12.80
   1   6   0   55.19   12.60
   1   6   0   44.50   13.50
   1   6   0   46.70   11.20
   1   6   0   51.89   13.00
   1   6   0   87.99   13.60
   1   6   0   76.79    9.50
   1   6   0   50.19   13.90
  -2  -6   0   58.79   14.10
  -2  -6   0   64.59   12.10
  -2  -6   0   27.90   12.50
  -2  -6   0   48.80    8.40
  -2  -6   0   62.49   13.30
  -2  -6   0   46.60   12.30
  -2  -6   0   45.70   10.00
  -2  -6   0   67.19   11.80
  -2  -6   0   49.50   12.60
   2   6   0   40.10   13.20
   2   6   0   54.29    9.50
   2   6   0   44.90    9.20
   2   6   0   73.39   13.60
   2   6   0   63.19   12.70
   2   6   0   53.59   13.10
  -3  -6   0  162.38   17.20
  -3  -6   0  184.48   18.40
  -3  -6   0  168.88   17.40
  -3  -6   0  181.58   16.40
  -3  -6   0  138.29   22.20
  -3  -6   0  213.18   21.70
  -3  -6   0  146.59   10.20
  -3  -6   0  166.98   18.40
  -3  -6   0  198.58   20.00
   3   6   0  144.29   15.70
   3   6   0  156.48   18.30
   3   6   0  165.28   17.60
   3   6   0  173.58   18.00
   3   6   0  172.58   15.70
   3   6   0  160.28   10.70
   3   6   0  179.98   18.60
  -4  -6   0   -1.70   12.30
  -4  -6   0   24.90   10.30
  -4  -6   0   13.30   10.80
  -4  -6   0    0.30   10.70
  -4  -6   0   12.70   10.10
  -4  -6   0   -2.10    8.90
  -4  -6   0   19.90   10.10
   4   6   0   23.80   10.80
   4   6   0   13.90   10.70
   4   6   0   17.60    9.50
   4   6   0    8.50    9.90
   4   6   0   17.60    3.80
   4   6   0   10.90   13.60
   4   6   0   37.80   16.00
  -5  -6   0   41.50   12.90
  -5  -6   0   42.20   11.60
  -5  -6   0   14.80    8.40
  -5  -6   0   41.10   12.30
  -5  -6   0   17.80    9.40
  -5  -6   0   16.70   14.70
  -5  -6   0   32.50    7.10
  -5  -6   0   22.10   13.80
  -5  -6   0   14.30   12.40
   5   6   0   25.40   11.60
   5   6   0   28.80   11.30
   5   6   0   33.20   11.50
   5   6   0   17.30   11.40
   5   6   0   22.60   10.90
   5   6   0   14.20   11.40
   5   6   0   48.20   16.70
   5   6   0   33.20   13.80
   5   6   0    5.80   13.50
  -6  -6   0   63.99   16.60
  -6  -6   0   51.79   14.20
  -6  -6   0   55.09   13.80
  -6  -6   0   58.19    9.40
  -6  -6   0   46.70   15.90
  -6  -6   0   49.20   12.80
  -6  -6   0   55.49   12.80
  -6  -6   0   74.29   13.60
   6   6   0   39.20   14.50
   6   6   0   33.80   15.20
   6   6   0   35.10   11.80
   6   6   0   39.30   12.90
   6   6   0   45.90   12.60
   6   6   0   53.99   12.60
   6   6   0   25.80   11.20
   6   6   0   24.20   13.90
  -7  -6   0   48.10   14.80
  -7  -6   0   39.40   14.60
  -7  -6   0   66.39   11.80
  -7  -6   0   50.29   14.60
  -7  -6   0   65.69   15.40
  -7  -6   0   57.49   12.60
  -7  -6   0   67.99   14.40
  -7  -6   0   54.69   14.00
  -7  -6   0   62.99   13.00
   7   6   0   59.59   13.90
   7   6   0   50.49   13.70
   7   6   0   52.19   13.80
   7   6   0   59.09   13.60
   7   6   0   59.69   14.20
   7   6   0   40.40   16.30
   7   6   0   73.29   15.90
   7   6   0   50.29   14.80
   7   6   0   66.79   17.30
  -8  -6   0   13.30   12.10
  -8  -6   0   16.50    8.80
  -8  -6   0   11.20   12.70
  -8  -6   0    7.30    8.60
  -8  -6   0    7.90   10.00
  -8  -6   0   18.00   10.10
  -8  -6   0   -0.20    8.80
  -8  -6   0    0.20   10.10
   8   6   0   -3.80   10.00
   8   6   0   10.00   13.00
   8   6   0   33.50   15.30
   8   6   0   37.50   12.90
   8   6   0   13.70   12.10
   8   6   0   38.40   17.30
   8   6   0    0.80   11.70
   8   6   0   19.60   11.80
   8   6   0   10.20    9.10
  -9  -6   0   76.79   14.90
  -9  -6   0   46.00   15.80
  -9  -6   0   93.69   18.30
  -9  -6   0   82.19   14.50
  -9  -6   0   97.09   14.60
  -9  -6   0   75.09   18.30
  -9  -6   0   76.89   16.00
  -9  -6   0   92.19   16.60
  -9  -6   0   73.19   14.20
   9   6   0   65.69   16.10
   9   6   0   50.79   15.70
   9   6   0   53.99   16.90
   9   6   0   84.19   17.10
   9   6   0   92.89   18.60
   9   6   0   69.59   15.50
   9   6   0  102.09   16.10
   9   6   0   61.19   15.90
 -10  -6   0  306.97   23.20
 -10  -6   0  289.77   21.60
 -10  -6   0  239.28   25.90
 -10  -6   0  277.37   22.90
 -10  -6   0  271.27   30.30
 -10  -6   0  324.27   31.10
  10   6   0  259.47   29.60
  10   6   0  292.27   25.60
  10   6   0  322.97   24.30
  10   6   0  302.97   29.80
  10   6   0  239.98   28.10
  10   6   0  274.37   28.20
  10   6   0  210.88   30.20
  10   6   0  265.37   32.40
  10   6   0  254.27   26.90
 -11  -6   0   86.59   18.30
 -11  -6   0   80.59   16.50
 -11  -6   0   88.49   16.10
 -11  -6   0   77.29   20.40
 -11  -6   0   79.29   29.70
 -11  -6   0   97.49   15.10
  11   6   0   91.69   17.70
  11   6   0  116.69   31.80
  11   6   0   86.09   24.40
  11   6   0  100.29   20.20
  11   6   0  118.69   21.80
  11   6   0   75.39   18.70
  11   6   0  121.99   21.50
  11   6   0   84.39   20.40
  11   6   0   72.69   18.70
 -12  -6   0   83.49   18.70
 -12  -6   0   77.99   21.40
 -12  -6   0  109.79   18.50
 -12  -6   0   95.99   22.90
 -12  -6   0  121.19   17.40
 -12  -6   0   93.99   19.90
 -12  -6   0  102.19   18.80
  12   6   0  133.69   24.80
  12   6   0   95.19   20.60
  12   6   0   82.49   18.30
  12   6   0   91.69   20.10
  12   6   0  101.59   21.60
  12   6   0   94.39   22.40
  12   6   0   81.79   20.20
 -13  -6   0    6.20   15.10
 -13  -6   0   15.30   17.10
 -13  -6   0   -2.70   11.20
 -13  -6   0   -1.40   13.80
 -13  -6   0   19.90   14.10
 -13  -6   0  -11.20   11.70
 -13  -6   0   12.80   10.90
  13   6   0   13.00   16.80
  13   6   0    3.80   18.00
  13   6   0   10.40   14.30
  13   6   0   24.80   14.20
  13   6   0   11.90   14.20
  13   6   0    3.90   13.90
  13   6   0   18.10   16.40
  13   6   0    3.20   12.20
  13   6   0   -3.30   12.20
 -14  -6   0   88.89   19.90
 -14  -6   0  101.09   20.80
 -14  -6   0   85.69   20.20
 -14  -6   0   83.19   16.90
 -14  -6   0  115.89   22.10
 -14  -6   0  134.59   26.70
 -14  -6   0   89.39   22.00
  14   6   0  105.89   23.30
  14   6   0  108.49   21.60
  14   6   0   75.89   22.80
  14   6   0   91.09   20.50
  14   6   0   79.29   21.70
  14   6   0  137.79   31.20
  14   6   0  135.39   23.10
 -15  -6   0   11.50   11.30
 -15  -6   0   -1.60   14.20
 -15  -6   0   34.40   16.20
 -15  -6   0  -14.00   10.10
 -15  -6   0  -19.60   11.80
  15   6   0    1.50   12.30
  15   6   0   -3.90   13.70
  15   6   0  -18.00   15.90
  15   6   0    4.20   13.80
  15   6   0   -1.60   15.50
  15   6   0    7.80   13.20
  15   6   0   44.20   24.00
 -16  -6   0   75.59   25.70
 -16  -6   0   53.29   20.50
 -16  -6   0   51.89   16.60
  16   6   0   28.60   19.50
  16   6   0   91.39   19.40
  16   6   0   44.60   19.50
  16   6   0   58.09   21.20
  16   6   0   70.99   27.20
 -17  -6   0  134.39   29.20
 -17  -6   0  123.59   24.90
 -17  -6   0   77.69   23.90
 -17  -6   0   83.29   19.70
 -17  -6   0   45.70   24.40
  17   6   0   86.99   16.10
  17   6   0   66.69   27.30
  17   6   0  106.29   23.20
  17   6   0  110.79   31.50
  17   6   0   71.29   24.00
  17   6   0  103.59   25.20
 -18  -6   0   -3.10   20.20
 -18  -6   0   11.50   12.60
 -18  -6   0   13.50   20.70
  18   6   0    7.70   23.10
  18   6   0    0.80   16.60
  18   6   0   31.20   29.90
  18   6   0   21.90   10.20
  18   6   0   26.10   20.30
  18   6   0   66.39   24.00
  19  -7   0   47.80   22.80
  19  -7   0   42.70   23.80
  19  -7   0   -6.80   13.70
  19  -7   0    4.80   19.60
  19  -7   0  -20.80   18.00
  19  -7   0    5.10   20.40
  19  -7   0  -12.10   21.40
 -19   7   0   14.80   17.70
 -19   7   0  -12.50   16.90
 -19   7   0  -23.70   17.50
 -19   7   0    0.10   16.80
 -19   7   0   36.30   16.90
 -19   7   0  -28.60   16.20
  18  -7   0   14.40   23.80
  18  -7   0   54.99   25.20
  18  -7   0   10.60   19.80
  18  -7   0  -23.30   18.20
  18  -7   0   -1.60   18.20
  18  -7   0    3.60   20.60
  18  -7   0   18.10   24.70
 -18   7   0   23.80   19.40
 -18   7   0   19.10   19.20
 -18   7   0   -0.10   21.90
 -18   7   0   -1.90   17.40
 -18   7   0  -15.90   16.30
 -18   7   0   38.40   19.20
 -18   7   0   -2.90   16.50
  17  -7   0   19.30   23.70
  17  -7   0   26.30   20.70
  17  -7   0    0.90   17.40
  17  -7   0   -0.70   21.00
  17  -7   0  -10.40   20.00
  17  -7   0   17.30   21.40
  17  -7   0   38.30   21.20
 -17   7   0   56.59   18.80
 -17   7   0   34.60   24.40
 -17   7   0   18.70   14.70
 -17   7   0   22.10   18.00
 -17   7   0   25.40   19.50
  16  -7   0   28.70   21.60
  16  -7   0  -16.70   12.00
  16  -7   0   25.50   19.20
  16  -7   0    8.30   20.80
  16  -7   0   -1.90   17.50
  16  -7   0   14.90   20.70
  16  -7   0  -17.70   18.00
 -16   7   0   -3.70   16.50
 -16   7   0   11.30   17.30
 -16   7   0    8.00   22.70
 -16   7   0   -3.20   16.60
 -16   7   0  -25.20   15.60
 -16   7   0  -18.50   14.70
  15  -7   0  104.19   25.20
  15  -7   0  127.99   27.60
  15  -7   0  129.79   28.50
  15  -7   0   79.89   24.90
  15  -7   0   91.59   26.00
  15  -7   0  135.59   30.00
  15  -7   0   63.09   23.40
  15  -7   0  114.89   27.80
 -15   7   0  101.99   29.50
 -15   7   0  129.99   23.90
 -15   7   0  160.68   30.00
 -15   7   0   92.89   24.10
 -15   7   0  111.59   28.00
 -15   7   0  133.49   31.60
 -15   7   0  115.19   24.00
  14  -7   0   -0.10   15.80
  14  -7   0   11.90   17.00
  14  -7   0   33.60   21.40
  14  -7   0   27.50   20.40
  14  -7   0   28.20   19.20
  14  -7   0   21.70   19.40
  14  -7   0   17.20   16.90
  14  -7   0   56.29   20.20
  14  -7   0   29.10   17.20
 -14   7   0    6.50   13.60
 -14   7   0   33.70   18.10
 -14   7   0   13.90   11.60
 -14   7   0   20.30   15.70
 -14   7   0   41.70   16.50
 -14   7   0   16.20   14.90
 -14   7   0   58.59   24.40
 -14   7   0   28.90   18.10
 -14   7   0   32.80   17.80
  13  -7   0  182.58   31.00
  13  -7   0  220.08   36.20
  13  -7   0  229.78   33.90
  13  -7   0  170.58   28.50
  13  -7   0  220.38   30.40
  13  -7   0  192.08   27.30
  13  -7   0  177.88   25.50
  13  -7   0  152.78   27.80
  13  -7   0  184.78   28.90
  13  -7   0  165.38   31.10
 -13   7   0  154.98   31.30
 -13   7   0  212.28   28.10
 -13   7   0  133.09   24.40
 -13   7   0  179.18   25.00
 -13   7   0  159.58   28.40
 -13   7   0  227.78   29.90
 -13   7   0  226.58   29.10
 -13   7   0  186.78   30.40
 -13   7   0  180.68   32.40
  12  -7   0  162.98   24.30
  12  -7   0  180.28   26.80
  12  -7   0  146.59   27.20
  12  -7   0  189.98   27.80
  12  -7   0  158.08   30.10
  12  -7   0  124.69   25.60
  12  -7   0  205.68   28.60
  12  -7   0  104.59   30.70
  12  -7   0  154.08   28.50
  12  -7   0  157.88   26.50
 -12   7   0  154.68   26.30
 -12   7   0  186.98   30.20
 -12   7   0  152.58   23.70
 -12   7   0  145.59   11.70
 -12   7   0  164.58   25.30
 -12   7   0  175.18   26.90
 -12   7   0  121.69   20.50
 -12   7   0  148.39   25.10
 -12   7   0  212.48   30.60
  11  -7   0  101.49   18.90
  11  -7   0  138.59   23.90
  11  -7   0  122.79   25.20
  11  -7   0  138.09   22.30
  11  -7   0  175.28   25.60
  11  -7   0  130.19   23.60
  11  -7   0  112.49   24.30
  11  -7   0   92.99   21.20
  11  -7   0  117.69   22.80
  11  -7   0   99.09   25.00
 -11   7   0  134.39   22.70
 -11   7   0  133.09   25.30
 -11   7   0  172.68   24.50
 -11   7   0  160.68   24.40
 -11   7   0  131.09   24.90
 -11   7   0  189.98   28.00
 -11   7   0  124.09   10.60
 -11   7   0  114.99   20.00
 -11   7   0  130.89   14.30
 -11   7   0  143.89   27.00
 -11   7   0  175.88   23.70
 -11   7   0  150.48   12.10
 -11   7   0  160.88   23.00
  10  -7   0  467.75   38.20
  10  -7   0  502.65   36.10
  10  -7   0  513.35   35.80
  10  -7   0  465.35   32.30
  10  -7   0  444.06   30.00
  10  -7   0  460.75   33.90
  10  -7   0  413.16   30.30
  10  -7   0  471.75   34.50
  10  -7   0  418.26   35.40
  10  -7   0  494.35   35.80
 -10   7   0  436.96   35.40
 -10   7   0  469.65   32.90
 -10   7   0  494.05   32.60
 -10   7   0  479.35   54.69
 -10   7   0  491.05   25.50
 -10   7   0  447.66   31.10
 -10   7   0  506.85   34.20
 -10   7   0  432.16   29.00
 -10   7   0  460.65   21.90
 -10   7   0  402.66   34.20
 -10   7   0  469.55   23.20
 -10   7   0  436.16   32.60
   9  -7   0  325.37   26.70
   9  -7   0  323.97   28.10
   9  -7   0  365.06   31.00
   9  -7   0  369.76   27.50
   9  -7   0  303.37   25.30
   9  -7   0  323.27   33.20
   9  -7   0  402.76   38.30
   9  -7   0  380.56   37.80
   9  -7   0  359.96   26.90
   9  -7   0  333.17   28.90
  -9   7   0  400.66   41.00
  -9   7   0  290.07   25.30
  -9   7   0  330.37   30.60
  -9   7   0  310.27   25.30
  -9   7   0  282.77   31.90
  -9   7   0  343.07   34.50
  -9   7   0  332.87   21.80
  -9   7   0  305.07   25.70
   8  -7   0  309.57   32.90
   8  -7   0  315.77   24.40
   8  -7   0  352.96   28.50
   8  -7   0  322.37   26.20
   8  -7   0  296.27   24.50
   8  -7   0  344.57   32.60
   8  -7   0  341.97   27.70
   8  -7   0  307.37   27.10
   8  -7   0  287.27   23.80
  -8   7   0  335.87   23.10
  -8   7   0  299.07   26.20
  -8   7   0  343.57   26.20
  -8   7   0  314.57   24.20
  -8   7   0  341.27   26.50
  -8   7   0  336.57   26.70
  -8   7   0  288.77   27.80
  -8   7   0  368.86   37.70
  -8   7   0  308.77   21.20
  -8   7   0  354.76   33.80
  -8   7   0  290.07   21.80
   7  -7   0   -5.90   10.80
   7  -7   0    4.70   12.70
   7  -7   0  -21.60   11.70
   7  -7   0   14.50   10.10
   7  -7   0   12.90   11.60
   7  -7   0    9.70    9.70
   7  -7   0    0.00   11.80
   7  -7   0  -11.90    9.80
   7  -7   0  -15.70   12.60
  -7   7   0    6.20   11.70
  -7   7   0   -2.40    8.60
  -7   7   0    2.60   10.90
  -7   7   0   -7.50    8.00
  -7   7   0   -4.90   13.10
  -7   7   0   -1.60   13.50
  -7   7   0   14.90    9.60
  -7   7   0    4.60   10.20
  -7   7   0    2.70   14.80
  -7   7   0   24.40   10.40
  -7   7   0   12.90   11.70
  -7   7   0   24.80   10.70
   6  -7   0   69.39   12.40
   6  -7   0   84.49   16.30
   6  -7   0   64.79   15.50
   6  -7   0   37.50   16.70
   6  -7   0   49.40   12.40
   6  -7   0   74.09   17.30
   6  -7   0   70.29   17.50
   6  -7   0   61.39   13.20
   6  -7   0   68.09   15.20
  -6   7   0   54.89   13.70
  -6   7   0   63.89   15.40
  -6   7   0   51.39   11.40
  -6   7   0   77.29   15.40
  -6   7   0   52.39   14.80
  -6   7   0   45.00   15.60
  -6   7   0   63.99   16.80
  -6   7   0   70.29   16.40
  -6   7   0   32.10   13.30
  -6   7   0   60.29   17.10
   5  -7   0  111.69   16.30
   5  -7   0   92.69   19.00
   5  -7   0  108.79   13.90
   5  -7   0  119.09   15.80
   5  -7   0  140.09   18.00
   5  -7   0   77.89   17.70
   5  -7   0  135.19   17.40
   5  -7   0  101.29   19.60
   5  -7   0  118.99   20.50
   5  -7   0  124.69   19.20
   5  -7   0  103.99   16.40
  -5   7   0  101.59   16.40
  -5   7   0  103.89   17.70
  -5   7   0  112.49   18.70
  -5   7   0  112.19   16.80
  -5   7   0   76.99   16.50
  -5   7   0  139.69   18.00
  -5   7   0  100.79   21.10
  -5   7   0   99.09   16.80
  -5   7   0  108.59   18.00
   4  -7   0   14.20   12.80
   4  -7   0    6.90   10.70
   4  -7   0   16.40   13.00
   4  -7   0    6.20    7.90
   4  -7   0  -10.70   12.40
   4  -7   0    3.10    9.40
   4  -7   0    6.70    8.60
   4  -7   0   25.50   13.70
   4  -7   0   12.10   10.70
   4  -7   0    2.20   10.40
  -4   7   0   23.30   12.20
  -4   7   0    4.30    9.00
  -4   7   0    0.70   13.60
  -4   7   0    7.80   11.60
  -4   7   0    6.50   10.50
  -4   7   0   -7.70   10.70
  -4   7   0  -15.60   10.20
  -4   7   0    1.00   10.00
   3  -7   0  200.48   20.20
   3  -7   0  192.28   20.00
   3  -7   0  188.28   13.80
   3  -7   0  215.08   19.50
   3  -7   0  238.38   24.60
   3  -7   0  202.68   19.90
   3  -7   0  193.78   18.90
   3  -7   0  218.08   23.90
   3  -7   0  215.38   22.40
   3  -7   0  173.88   22.10
  -3   7   0  189.08   21.80
  -3   7   0  203.98   19.70
  -3   7   0  181.98   20.20
  -3   7   0  184.88   21.00
  -3   7   0  178.48   20.10
  -3   7   0  212.68   25.00
  -3   7   0  206.28   21.30
  -3   7   0  167.78   22.20
  -3   7   0  179.48   19.60
   2  -7   0   59.09   13.40
   2  -7   0   41.10   11.50
   2  -7   0   51.39   12.80
   2  -7   0   30.70    8.30
   2  -7   0   36.10    9.50
   2  -7   0   37.40   14.70
   2  -7   0   58.19   15.30
   2  -7   0   52.29   14.60
   2  -7   0   28.90   12.90
   2  -7   0   40.70   14.20
   2  -7   0   24.70   10.10
  -2   7   0   28.10   12.60
  -2   7   0   34.10   11.30
  -2   7   0   47.50   12.30
  -2   7   0   47.30   13.70
  -2   7   0   30.50   14.70
  -2   7   0   49.00   14.90
  -2   7   0   36.90    8.70
  -2   7   0   26.00   13.50
  -2   7   0   36.20   13.70
   1  -7   0   15.30   12.90
   1  -7   0   20.80    9.70
   1  -7   0   50.19   13.70
   1  -7   0   32.80   12.70
   1  -7   0   21.60   11.40
   1  -7   0   28.00    7.70
   1  -7   0   25.90   11.70
   1  -7   0   20.90   13.10
   1  -7   0   42.50   12.30
   1  -7   0   27.90   10.90
   1  -7   0   27.70   10.00
  -1   7   0   40.10   12.60
  -1   7   0   25.10   12.90
  -1   7   0   25.30   11.70
  -1   7   0   36.30   10.40
  -1   7   0    7.40   11.40
  -1   7   0   20.70   15.70
  -1   7   0   51.49   16.20
   0  -7   0  106.99   14.90
   0  -7   0   92.19   10.10
   0  -7   0   89.79   14.60
   0  -7   0   98.79   17.10
   0  -7   0  108.69   13.80
   0  -7   0  119.59   17.30
   0  -7   0   82.89   13.70
   0  -7   0   91.19   16.70
   0  -7   0  134.39   16.70
   0  -7   0  101.89   15.70
   0  -7   0  105.69   15.30
   0   7   0  121.59   17.00
   0   7   0   89.49   14.80
   0   7   0  127.99   21.20
   0   7   0  106.29   15.70
   0   7   0   81.09   16.10
   0   7   0  107.79   16.50
   0   7   0  106.29   10.80
   0   7   0   82.09   18.20
  -1  -7   0  117.79   11.40
  -1  -7   0  120.59   14.80
  -1  -7   0   87.69   14.40
  -1  -7   0   77.49   17.90
  -1  -7   0  102.49   13.70
  -1  -7   0   85.19   16.90
  -1  -7   0   99.79   14.30
  -1  -7   0  111.89   17.50
  -1  -7   0   77.99   15.90
   1   7   0   95.99   14.90
   1   7   0  108.79   11.60
   1   7   0   81.69   15.20
   1   7   0  123.39   18.20
   1   7   0   89.59   15.30
   1   7   0   93.09   15.90
   1   7   0  104.69   16.80
  -2  -7   0    1.10   10.00
  -2  -7   0   28.90    8.40
  -2  -7   0   19.30   11.70
  -2  -7   0   16.20   11.90
  -2  -7   0   41.40   15.50
  -2  -7   0   16.40    8.00
  -2  -7   0    5.60   10.20
  -2  -7   0   10.30   11.10
  -2  -7   0    2.80   12.20
  -2  -7   0   43.80   13.00
   2   7   0   12.90   15.70
   2   7   0   42.10   13.30
   2   7   0   15.30    8.40
   2   7   0   27.20   12.70
   2   7   0   36.30   12.50
   2   7   0   26.90   15.00
   2   7   0   17.40    8.70
   2   7   0   34.50   12.20
   2   7   0   -9.20   11.70
  -3  -7   0   -7.00    9.10
  -3  -7   0   -3.40    5.60
  -3  -7   0   -3.90    9.80
  -3  -7   0    0.40    7.80
  -3  -7   0   -1.40   10.80
  -3  -7   0   -6.30    9.80
  -3  -7   0  -12.80    8.80
  -3  -7   0  -14.30   12.10
   3   7   0   -0.20    7.00
   3   7   0    0.20   10.80
   3   7   0    0.30   11.60
   3   7   0    4.10    5.90
   3   7   0   -3.10   10.50
   3   7   0   -7.80    8.80
   3   7   0   -8.80   10.40
   3   7   0   -1.90   13.40
  -4  -7   0    7.20   12.10
  -4  -7   0   15.50    9.50
  -4  -7   0   -5.10    8.90
  -4  -7   0    3.30    8.70
  -4  -7   0    7.20    4.50
  -4  -7   0   18.60   11.10
  -4  -7   0   -3.90   13.30
  -4  -7   0    9.70   12.10
  -4  -7   0    2.50   10.90
   4   7   0    6.40    9.50
   4   7   0   -9.00   11.10
   4   7   0   17.70    9.70
   4   7   0   18.20   15.90
   4   7   0   20.20   11.60
   4   7   0   24.20   11.40
   4   7   0   -7.80    9.10
   4   7   0    2.40    4.20
   4   7   0   13.70   11.70
  -5  -7   0   13.40   10.40
  -5  -7   0    3.90   12.20
  -5  -7   0   -7.70   15.20
  -5  -7   0   12.90    7.50
  -5  -7   0   -1.50   12.30
  -5  -7   0    3.90   10.10
  -5  -7   0   12.80   10.20
  -5  -7   0   14.20    9.20
  -5  -7   0   26.10   11.30
  -5  -7   0    0.40   12.60
   5   7   0   20.90   11.00
   5   7   0    6.40   10.40
   5   7   0    6.50   16.90
   5   7   0    9.90   10.40
   5   7   0    3.90   16.10
   5   7   0    1.60   21.40
   5   7   0   14.60   11.40
   5   7   0   33.40   12.20
   5   7   0    9.30    9.80
  -6  -7   0  139.59   18.60
  -6  -7   0  119.79   17.50
  -6  -7   0  136.59   11.10
  -6  -7   0  111.89   16.10
  -6  -7   0  127.79   22.00
  -6  -7   0  118.89   20.00
  -6  -7   0   98.29   15.00
  -6  -7   0  105.79   17.60
  -6  -7   0  116.49   21.00
  -6  -7   0  104.99   16.10
   6   7   0  148.19   19.10
   6   7   0  113.39   19.00
   6   7   0   83.59   17.50
   6   7   0  107.39   21.50
   6   7   0  118.49   26.50
   6   7   0  117.59   16.70
   6   7   0  121.09   17.60
   6   7   0   93.39   16.30
   6   7   0   97.79   20.30
  -7  -7   0   57.99   14.40
  -7  -7   0   26.30   18.20
  -7  -7   0   18.60   11.20
  -7  -7   0   14.20   13.70
  -7  -7   0   11.80   13.30
  -7  -7   0   50.59   12.00
  -7  -7   0   11.00   10.90
  -7  -7   0   46.30    8.70
  -7  -7   0   31.60   12.80
  -7  -7   0   42.40   11.70
   7   7   0   15.00   12.40
   7   7   0   35.10   16.70
   7   7   0   19.00   12.10
   7   7   0   40.40   14.20
   7   7   0   43.00   17.10
   7   7   0   29.10   13.00
   7   7   0   42.00   12.80
   7   7   0   23.40   11.50
   7   7   0   39.00   13.90
  -8  -7   0   13.10   14.40
  -8  -7   0   18.80    9.80
  -8  -7   0   25.40   13.10
  -8  -7   0   23.30   11.80
  -8  -7   0   19.60   10.10
  -8  -7   0   11.00   10.80
  -8  -7   0   -2.50    9.60
  -8  -7   0   12.30    8.00
   8   7   0   11.50   12.30
   8   7   0    7.50    9.20
   8   7   0   38.80   16.40
   8   7   0    9.40   10.50
   8   7   0   32.50   13.00
   8   7   0   -4.20   12.00
   8   7   0   31.70   13.80
   8   7   0   17.50   13.40
  -9  -7   0   78.29   18.40
  -9  -7   0   49.20   14.00
  -9  -7   0   49.90   13.30
  -9  -7   0   63.99   16.30
  -9  -7   0   69.69   13.00
  -9  -7   0   64.89   19.50
  -9  -7   0   88.79   15.00
   9   7   0   63.19   17.10
   9   7   0   42.60   17.70
   9   7   0   55.89   15.70
   9   7   0   68.89   16.70
   9   7   0   75.39   23.10
   9   7   0   71.19   15.70
   9   7   0   34.40   14.20
   9   7   0   77.89   19.10
 -10  -7   0   42.50   15.90
 -10  -7   0   62.09   12.70
 -10  -7   0   65.79   13.90
 -10  -7   0   84.39   20.10
 -10  -7   0   49.10   14.10
 -10  -7   0   64.69   17.80
 -10  -7   0   66.09   18.00
 -10  -7   0   54.79   15.00
 -10  -7   0   70.59   16.70
  10   7   0   62.79   18.90
  10   7   0   42.20   14.50
  10   7   0   46.80   16.70
  10   7   0   61.39   16.80
  10   7   0   43.30   13.40
  10   7   0   57.59   18.70
  10   7   0   85.29   17.90
  10   7   0   67.79   19.90
  10   7   0   38.90   15.90
 -11  -7   0  257.47   27.40
 -11  -7   0  294.97   32.40
 -11  -7   0  255.67   31.20
 -11  -7   0  255.57   21.00
 -11  -7   0  225.08   23.70
 -11  -7   0  266.27   28.40
 -11  -7   0  250.27   26.80
 -11  -7   0  260.77   31.90
  11   7   0  292.07   28.10
  11   7   0  237.48   29.00
  11   7   0  314.57   36.50
  11   7   0  221.48   29.30
  11   7   0  258.17   30.60
  11   7   0  290.87   30.40
  11   7   0  206.68   26.90
  11   7   0  243.48   30.70
  11   7   0  231.38   29.20
 -12  -7   0  106.49   24.30
 -12  -7   0  112.09   19.40
 -12  -7   0   78.29   17.20
 -12  -7   0  111.49   20.30
 -12  -7   0   71.19   15.40
 -12  -7   0   99.49   15.80
 -12  -7   0  104.39   21.00
 -12  -7   0   82.79   22.40
  12   7   0   99.19   19.80
  12   7   0  139.09   25.50
  12   7   0   78.09   20.20
  12   7   0  107.19   22.80
  12   7   0   88.09   22.30
  12   7   0   68.39   19.20
  12   7   0  102.29   23.80
  12   7   0   63.19   19.00
 -13  -7   0   73.09   17.70
 -13  -7   0   68.09   17.30
 -13  -7   0   80.69   20.40
 -13  -7   0   40.70   21.80
 -13  -7   0   73.29   19.10
 -13  -7   0   52.29   14.90
  13   7   0   54.39   18.10
  13   7   0   49.30   18.40
  13   7   0   33.30   22.30
  13   7   0   27.60   19.90
  13   7   0   66.69   17.50
  13   7   0   60.39   20.10
 -14  -7   0   68.09   17.90
 -14  -7   0  101.19   22.40
 -14  -7   0  105.09   21.70
 -14  -7   0  149.19   28.60
 -14  -7   0   81.09   20.40
 -14  -7   0   79.89   17.40
 -14  -7   0   44.60   19.60
  14   7   0   91.39   20.20
  14   7   0  101.79   22.30
  14   7   0  105.59   28.60
  14   7   0   70.19   21.00
  14   7   0   80.39   23.00
  14   7   0  105.89   22.40
 -15  -7   0   22.90   20.20
 -15  -7   0   26.50   19.30
 -15  -7   0   27.20   16.90
 -15  -7   0    6.40   13.50
  15   7   0   19.30   15.30
  15   7   0   20.10   14.10
  15   7   0   44.40   16.70
  15   7   0   13.00   17.20
  15   7   0   45.50   20.10
  15   7   0   19.10   16.70
  15   7   0   -6.20   18.10
 -16  -7   0   14.40   19.60
 -16  -7   0   33.20   24.20
 -16  -7   0   24.10   17.10
 -16  -7   0   37.00   19.40
  16   7   0   30.80   18.90
  16   7   0   67.69   21.90
  16   7   0   56.89   20.80
  16   7   0   47.40   16.40
  16   7   0   88.39   27.90
  16   7   0   16.80   15.90
 -17  -7   0    5.50   15.00
 -17  -7   0  -18.80   13.40
 -17  -7   0   43.60   23.80
 -17  -7   0  -10.10   13.90
  17   7   0   12.60   16.80
  17   7   0   17.40   14.00
  17   7   0  -29.40   18.60
  17   7   0    4.60   16.00
  17   7   0  -18.90   14.80
  17   7   0    1.40   17.20
 -18  -7   0   -9.30   11.00
 -18  -7   0   61.59   26.10
 -18  -7   0  -11.20   16.30
 -18  -7   0   16.10   22.50
  18   7   0   16.70   15.40
  18   7   0   68.79   31.60
  18   7   0   -3.80   16.90
  18   7   0    6.90   20.70
  18   7   0  -14.70   36.70
  18  -8   0   32.90   21.30
  18  -8   0   11.20   20.90
  18  -8   0   -3.60   18.80
  18  -8   0   11.10   22.00
  18  -8   0  -32.20   17.10
  18  -8   0    2.80   19.60
 -18   8   0  -13.80   14.00
 -18   8   0  -27.50   16.70
 -18   8   0   -9.40   14.40
 -18   8   0    1.30   18.40
 -18   8   0    2.00   19.10
 -18   8   0   54.79   27.10
  17  -8   0  -17.10   16.20
  17  -8   0  -25.40   18.30
  17  -8   0    5.20   25.40
  17  -8   0   17.50   19.10
  17  -8   0  -16.20   19.60
  17  -8   0    3.10   19.30
 -17   8   0   41.00   24.60
 -17   8   0    9.10   17.30
 -17   8   0   -0.50   16.10
 -17   8   0   36.40   22.20
 -17   8   0    5.10   18.60
 -17   8   0    7.70   17.00
  16  -8   0  232.28   35.10
  16  -8   0  195.18   34.60
  16  -8   0  228.28   35.60
  16  -8   0  202.08   45.50
  16  -8   0  177.58   33.20
  16  -8   0  191.38   34.10
  16  -8   0  183.48   36.40
 -16   8   0  234.38   33.80
 -16   8   0  179.38   31.60
 -16   8   0  261.97   43.90
 -16   8   0  171.88   27.90
 -16   8   0  239.48   41.20
 -16   8   0  216.88   33.20
  15  -8   0   26.30   22.40
  15  -8   0   -7.00   11.40
  15  -8   0  -15.80   15.70
  15  -8   0    8.10   17.10
  15  -8   0    9.90   13.40
  15  -8   0   18.00   14.40
  15  -8   0   -7.90   13.70
  15  -8   0   18.40   17.40
 -15   8   0    6.20   15.00
 -15   8   0    5.80   12.60
 -15   8   0  -14.60   13.80
 -15   8   0   18.10   16.80
 -15   8   0   -6.50   21.50
 -15   8   0   58.79   25.90
 -15   8   0   13.20   18.40
 -15   8   0   30.80   18.00
  14  -8   0   67.99   20.50
  14  -8   0  100.19   25.70
  14  -8   0  101.19   25.40
  14  -8   0   76.89   21.70
  14  -8   0  125.69   27.80
  14  -8   0   57.59   26.60
  14  -8   0   68.59   20.40
  14  -8   0  104.79   22.20
  14  -8   0   92.49   25.60
 -14   8   0  121.29   23.70
 -14   8   0   68.09   24.00
 -14   8   0   86.69   19.30
 -14   8   0   94.29   23.60
 -14   8   0   74.69   20.60
 -14   8   0  104.39   29.10
 -14   8   0   99.49   22.00
 -14   8   0   89.99   26.70
 -14   8   0   57.99   17.60
  13  -8   0  220.58   32.90
  13  -8   0  156.78   35.20
  13  -8   0  174.58   26.30
  13  -8   0  193.68   34.20
  13  -8   0  136.59   25.50
  13  -8   0  188.48   31.30
  13  -8   0  234.08   32.90
  13  -8   0  214.58   27.20
 -13   8   0  155.98   26.90
 -13   8   0  175.28   12.30
 -13   8   0  184.08   25.40
 -13   8   0  212.48   29.20
 -13   8   0  156.98   33.70
 -13   8   0  160.78   27.20
 -13   8   0  150.68   27.50
 -13   8   0  154.38   27.70
 -13   8   0  175.98   31.10
 -13   8   0  210.78   28.00
  12  -8   0  200.48   28.50
  12  -8   0  156.08   28.40
  12  -8   0  186.08   27.90
  12  -8   0  212.98   33.10
  12  -8   0  258.07   36.70
  12  -8   0  205.88   27.90
  12  -8   0  207.38   27.20
  12  -8   0  231.78   32.10
 -12   8   0  251.67   29.30
 -12   8   0  176.38   30.00
 -12   8   0  146.49   26.50
 -12   8   0  193.58   26.20
 -12   8   0  192.58   13.10
 -12   8   0  212.98   27.00
 -12   8   0  244.68   37.10
 -12   8   0  247.48   34.30
 -12   8   0  239.98   30.80
 -12   8   0  192.18   13.90
 -12   8   0  184.68   28.40
 -12   8   0  187.28   16.10
  11  -8   0   78.29   18.20
  11  -8   0  135.39   25.30
  11  -8   0   72.79   18.80
  11  -8   0  100.59   21.20
  11  -8   0   96.69   24.30
  11  -8   0  100.99   21.50
  11  -8   0  105.99   21.60
  11  -8   0  109.59   20.40
  11  -8   0  108.79   22.80
  11  -8   0  146.79   23.50
 -11   8   0   96.89   14.90
 -11   8   0   66.89   22.20
 -11   8   0   68.99   23.60
 -11   8   0   86.99   22.60
 -11   8   0   98.99   20.40
 -11   8   0   77.59   18.00
 -11   8   0  109.19   12.60
 -11   8   0   99.89   20.60
 -11   8   0   91.29   19.30
 -11   8   0   73.69   18.80
 -11   8   0   93.29   19.60
 -11   8   0  122.79   27.20
 -11   8   0  107.19   13.20
  10  -8   0   11.80   16.50
  10  -8   0   14.50   14.70
  10  -8   0   42.00   18.10
  10  -8   0   61.59   18.30
  10  -8   0   32.80   15.60
  10  -8   0   29.20   15.20
  10  -8   0   44.30   19.50
  10  -8   0   30.00   14.60
  10  -8   0    1.30   15.80
  10  -8   0   20.60   13.60
 -10   8   0   11.70   17.50
 -10   8   0   -4.90   14.90
 -10   8   0   28.80   10.40
 -10   8   0   39.20   11.80
 -10   8   0   25.40   13.20
 -10   8   0   19.00   15.80
 -10   8   0   36.50   15.90
 -10   8   0   11.10   13.10
 -10   8   0   47.60   14.10
 -10   8   0   49.70   15.10
   9  -8   0   49.20   16.40
   9  -8   0   46.00   17.00
   9  -8   0   80.49   20.90
   9  -8   0   84.89   20.50
   9  -8   0   71.19   16.20
   9  -8   0   33.60   16.00
   9  -8   0   58.39   17.10
   9  -8   0   56.09   14.20
   9  -8   0   67.89   17.70
  -9   8   0   32.90   13.70
  -9   8   0   34.20   15.00
  -9   8   0   84.89   18.60
  -9   8   0   77.29   20.20
  -9   8   0   16.30   24.00
  -9   8   0   58.39   14.70
  -9   8   0   73.59   14.80
  -9   8   0   59.69   16.30
  -9   8   0   61.89   12.80
   8  -8   0  227.38   25.40
   8  -8   0  167.38   24.40
   8  -8   0  209.58   23.80
   8  -8   0  142.69   21.10
   8  -8   0  187.38   28.30
   8  -8   0  168.98   24.20
   8  -8   0  179.28   23.40
   8  -8   0  178.58   21.10
   8  -8   0  199.68   26.90
   8  -8   0  210.18   28.20
  -8   8   0  157.08   22.80
  -8   8   0  164.58   19.30
  -8   8   0  183.88   40.80
  -8   8   0  187.78   24.60
  -8   8   0  176.78   22.10
  -8   8   0  185.58   25.10
  -8   8   0  194.28   24.40
  -8   8   0  178.58   20.50
  -8   8   0  179.48   26.20
  -8   8   0  143.09   27.40
  -8   8   0  209.88   29.10
   7  -8   0   64.39   13.60
   7  -8   0   39.00   15.50
   7  -8   0   71.99   19.50
   7  -8   0   37.00   14.20
   7  -8   0   32.60   11.70
   7  -8   0   91.89   19.60
   7  -8   0   61.89   15.50
   7  -8   0   83.49   16.20
  -7   8   0   74.69   16.00
  -7   8   0   37.20   15.00
  -7   8   0   61.19   16.30
  -7   8   0   40.00   12.70
  -7   8   0   63.89   18.10
  -7   8   0   39.10   17.50
  -7   8   0   62.29   16.40
  -7   8   0   54.99   17.30
  -7   8   0   44.40   14.40
  -7   8   0   58.79   15.20
   6  -8   0   37.50   14.00
   6  -8   0   34.80   11.70
   6  -8   0   19.50    9.60
   6  -8   0   17.00   15.90
   6  -8   0   47.70   15.10
   6  -8   0   55.69   16.50
   6  -8   0   48.50   16.80
   6  -8   0   29.00   13.40
  -6   8   0   34.90   19.20
  -6   8   0   25.00   16.40
  -6   8   0   12.10   14.10
  -6   8   0   14.00   12.60
  -6   8   0   24.10   13.60
  -6   8   0   18.70   11.40
  -6   8   0   30.20   12.80
  -6   8   0   32.40   12.40
  -6   8   0   27.90   13.80
   5  -8   0  348.97   20.80
   5  -8   0  285.47   23.90
   5  -8   0  358.16   32.50
   5  -8   0  276.57   21.90
   5  -8   0  323.27   27.10
   5  -8   0  322.67   22.30
   5  -8   0  289.97   22.60
   5  -8   0  313.47   29.20
   5  -8   0  323.77   27.40
  -5   8   0  302.67   25.10
  -5   8   0  290.77   25.20
  -5   8   0  318.17   25.10
  -5   8   0  339.67   28.80
  -5   8   0  294.37   26.20
  -5   8   0  338.47   25.00
  -5   8   0  278.97   21.30
  -5   8   0  277.07   27.00
   4  -8   0  722.33   37.70
   4  -8   0  673.43   36.80
   4  -8   0  680.73   35.10
   4  -8   0  653.83   35.90
   4  -8   0  702.03   34.00
   4  -8   0  633.84   37.70
   4  -8   0  671.03   38.90
   4  -8   0  712.23   36.20
   4  -8   0  634.54   31.90
   4  -8   0  698.03   36.50
  -4   8   0  736.13   37.50
  -4   8   0  621.74   33.70
  -4   8   0  658.23   36.40
  -4   8   0  733.13   32.40
  -4   8   0  701.43   36.30
  -4   8   0  696.53   38.80
  -4   8   0  687.13   38.90
  -4   8   0  698.23   37.60
   3  -8   0  283.67   27.80
   3  -8   0  220.88   24.40
   3  -8   0  296.87   20.50
   3  -8   0  248.88   23.20
   3  -8   0  286.87   26.40
   3  -8   0  253.87   17.50
   3  -8   0  272.87   23.10
   3  -8   0  271.67   27.20
   3  -8   0  251.37   27.10
   3  -8   0  248.98   15.90
   3  -8   0  288.47   23.90
   3  -8   0  250.57   21.40
  -3   8   0  256.57   27.50
  -3   8   0  250.07   21.10
  -3   8   0  249.97   27.00
  -3   8   0  279.67   26.20
  -3   8   0  273.97   24.30
  -3   8   0  259.87   28.40
  -3   8   0  274.37   24.80
  -3   8   0  277.37   28.10
   2  -8   0  460.55   29.00
   2  -8   0  463.25   29.60
   2  -8   0  527.25   33.20
   2  -8   0  445.56   26.50
   2  -8   0  444.46   21.60
   2  -8   0  504.55   24.60
   2  -8   0  452.05   29.70
   2  -8   0  467.45   26.20
   2  -8   0  469.75   26.60
   2  -8   0  494.65   29.60
   2  -8   0  506.15   31.70
   2  -8   0  447.56   27.90
  -2   8   0  477.75   22.00
  -2   8   0  481.85   30.60
  -2   8   0  492.45   31.40
  -2   8   0  485.75   28.30
  -2   8   0  450.45   27.40
  -2   8   0  456.55   29.10
  -2   8   0  444.06   29.50
  -2   8   0  428.36   31.60
  -2   8   0  490.95   33.10
   1  -8   0  135.79   15.40
   1  -8   0   95.89   18.60
   1  -8   0   94.99   16.90
   1  -8   0  133.19   21.30
   1  -8   0  146.09   18.20
   1  -8   0  109.19   19.00
   1  -8   0  143.49   22.10
   1  -8   0  146.89   17.70
   1  -8   0  113.39   12.30
   1  -8   0  164.18   19.10
   1  -8   0  148.79   19.60
   1  -8   0  112.49   18.30
  -1   8   0  115.99   21.10
  -1   8   0  148.09   19.10
  -1   8   0  150.28   20.00
  -1   8   0  151.28   17.90
  -1   8   0  124.49   19.10
  -1   8   0  144.99   20.50
  -1   8   0  131.79   18.90
  -1   8   0  143.09   18.10
   0  -8   0   -2.40   10.20
   0  -8   0   16.10   12.00
   0  -8   0    9.00   11.30
   0  -8   0   -6.00   10.00
   0  -8   0   12.10    7.10
   0  -8   0    5.40   14.80
   0  -8   0   -3.80    8.40
   0  -8   0    5.30   10.60
   0  -8   0   19.50    9.30
   0  -8   0   -4.50    8.90
   0  -8   0    5.10   13.00
   0   8   0    5.60   12.40
   0   8   0    9.10    6.80
   0   8   0   -3.50    9.90
   0   8   0    3.40   10.40
   0   8   0   -5.70   13.40
   0   8   0  -10.60   11.50
   0   8   0    9.60   10.50
   0   8   0   11.30    8.50
   0   8   0   26.10   16.40
  -1  -8   0   15.10   12.40
  -1  -8   0    6.30   10.70
  -1  -8   0   -5.00   10.50
  -1  -8   0    9.20    9.80
  -1  -8   0    5.80   12.10
  -1  -8   0   15.60   11.80
  -1  -8   0   -7.70    9.50
  -1  -8   0  -10.40   10.00
  -1  -8   0   -5.50    6.30
   1   8   0   23.80   13.30
   1   8   0    3.60   10.80
   1   8   0    7.40    8.60
   1   8   0    5.80    6.70
   1   8   0   18.50   13.80
   1   8   0   -5.80   11.40
   1   8   0    9.80   11.80
  -2  -8   0   -1.70   10.70
  -2  -8   0    9.40   14.50
  -2  -8   0  -11.70    8.40
  -2  -8   0   -3.90   11.30
  -2  -8   0  -13.30    7.30
  -2  -8   0    7.20    8.80
  -2  -8   0    2.60   12.10
  -2  -8   0   -5.80    7.70
   2   8   0   12.70    9.60
   2   8   0   -0.30    7.00
   2   8   0    1.80    9.20
   2   8   0   -3.70   14.80
   2   8   0   14.30    9.00
   2   8   0   -7.60    9.30
   2   8   0    6.90    8.90
   2   8   0    6.20   11.20
   2   8   0    8.40   12.60
  -3  -8   0   13.90   10.90
  -3  -8   0    9.90    9.00
  -3  -8   0   19.20   15.80
  -3  -8   0   -6.50    7.30
  -3  -8   0   12.50    6.80
  -3  -8   0   -7.50    8.60
  -3  -8   0   15.00   12.40
  -3  -8   0   15.00   12.00
   3   8   0   -3.90   15.30
   3   8   0   24.50   13.20
   3   8   0    3.00   10.30
   3   8   0  -14.70   14.20
   3   8   0    4.30    6.60
   3   8   0    1.10   10.60
   3   8   0    0.60   12.20
   3   8   0    2.10   10.90
   3   8   0   -5.10    7.00
   3   8   0   20.80   11.40
  -4  -8   0   52.79   14.30
  -4  -8   0   31.70   14.80
  -4  -8   0    5.80   23.80
  -4  -8   0   33.90   12.60
  -4  -8   0   25.70   11.10
  -4  -8   0   32.70   12.40
  -4  -8   0   41.50   14.20
  -4  -8   0   31.40   11.00
  -4  -8   0   34.70    6.60
  -4  -8   0   47.60   13.10
   4   8   0   30.70   11.00
   4   8   0   20.40    9.80
   4   8   0   30.60    6.60
   4   8   0   20.50   11.40
   4   8   0   49.50   13.10
   4   8   0   18.40   16.50
   4   8   0   39.20   17.80
   4   8   0   24.20   11.50
   4   8   0   31.30   13.90
  -5  -8   0  153.58   19.30
  -5  -8   0  137.89   21.20
  -5  -8   0  152.18   18.40
  -5  -8   0  140.59   19.30
  -5  -8   0  127.09   22.00
  -5  -8   0  150.48   19.50
  -5  -8   0  187.28   26.40
  -5  -8   0  166.38   23.90
   5   8   0  139.89   20.00
   5   8   0  136.39   19.00
   5   8   0  140.79   21.20
   5   8   0  143.69    7.50
   5   8   0  118.49   23.80
   5   8   0  163.18   26.30
   5   8   0  198.08   23.80
   5   8   0  126.89   18.30
  -6  -8   0  547.95   31.10
  -6  -8   0  559.14   37.00
  -6  -8   0  483.75   31.00
  -6  -8   0  491.35   28.50
  -6  -8   0  509.25   22.10
  -6  -8   0  553.04   34.30
  -6  -8   0  570.14   36.10
  -6  -8   0  460.55   28.20
  -6  -8   0  535.05   29.40
  -6  -8   0  519.25   33.60
   6   8   0  547.85   36.80
   6   8   0  549.15   38.90
   6   8   0  564.44   39.50
   6   8   0  534.35   31.60
   6   8   0  500.75   33.00
   6   8   0  562.44   30.90
   6   8   0  524.05   30.70
   6   8   0  474.65   30.50
   6   8   0  540.55   32.50
  -7  -8   0  156.48   24.80
  -7  -8   0  154.68   19.40
  -7  -8   0  133.79   24.00
  -7  -8   0  147.79   21.00
  -7  -8   0  182.78   20.20
  -7  -8   0  190.68   21.70
  -7  -8   0  195.88   20.70
  -7  -8   0  131.49   21.10
  -7  -8   0  163.18   16.70
  -7  -8   0  175.28   24.30
   7   8   0  165.88   23.40
   7   8   0  198.58   22.40
   7   8   0  210.88   24.20
   7   8   0  155.58   21.40
   7   8   0  211.68   28.20
   7   8   0  176.78   27.80
   7   8   0  206.08   27.20
   7   8   0  147.59   21.00
   7   8   0  197.48   25.50
  -8  -8   0   40.20    8.60
  -8  -8   0   39.10   12.40
  -8  -8   0   26.00   14.60
  -8  -8   0   49.30   15.30
  -8  -8   0   16.80   12.20
  -8  -8   0   43.60   12.40
  -8  -8   0   25.00   15.50
  -8  -8   0   23.40   19.20
  -8  -8   0   45.20   13.40
   8   8   0   19.90   13.30
   8   8   0   36.00   17.10
   8   8   0   20.80   15.20
   8   8   0   20.50   12.90
   8   8   0   32.50   14.30
   8   8   0   20.10   12.90
   8   8   0   47.40   15.40
   8   8   0   39.40   18.10
   8   8   0   39.40   13.50
  -9  -8   0  246.88   26.60
  -9  -8   0  201.78   20.40
  -9  -8   0  183.88   24.50
  -9  -8   0  184.58   25.10
  -9  -8   0  182.38   21.40
  -9  -8   0  196.98   25.60
  -9  -8   0  178.38   27.50
  -9  -8   0  207.28   21.10
  -9  -8   0  174.18   23.40
   9   8   0  199.98   26.80
   9   8   0  223.08   30.40
   9   8   0  159.58   23.90
   9   8   0  157.18   23.60
   9   8   0  171.88   22.80
   9   8   0  213.18   25.40
   9   8   0  260.87   32.60
   9   8   0  223.88   24.10
   9   8   0  140.79   25.70
 -10  -8   0  241.28   29.00
 -10  -8   0  236.28   24.60
 -10  -8   0  186.08   21.10
 -10  -8   0  193.58   22.90
 -10  -8   0  243.38   24.00
 -10  -8   0  210.18   26.80
 -10  -8   0  207.98   28.40
  10   8   0  217.48   24.70
  10   8   0  227.28   31.30
  10   8   0  224.38   33.10
  10   8   0  222.88   27.20
  10   8   0  207.98   29.90
  10   8   0  203.88   26.80
  10   8   0  203.38   27.30
  10   8   0  155.68   24.50
 -11  -8   0   -9.30   10.70
 -11  -8   0    5.80   10.80
 -11  -8   0    8.80   10.40
 -11  -8   0    1.00   14.70
 -11  -8   0   29.30   15.90
 -11  -8   0   32.00   18.50
 -11  -8   0   -8.00    9.90
  11   8   0    5.00   13.00
  11   8   0    0.10   20.10
  11   8   0   -7.50   13.90
  11   8   0   10.20   15.50
  11   8   0    9.80   15.90
  11   8   0   14.80   13.10
  11   8   0   17.90   13.00
  11   8   0    7.10   15.70
 -12  -8   0  150.68   27.20
 -12  -8   0   99.89   20.20
 -12  -8   0  179.98   25.30
 -12  -8   0  153.18   23.80
 -12  -8   0  136.99   20.50
 -12  -8   0  195.58   29.20
 -12  -8   0  158.38   20.60
  12   8   0   98.89   36.90
  12   8   0  116.39   25.10
  12   8   0  151.88   25.30
  12   8   0  135.89   24.40
  12   8   0  161.08   28.10
  12   8   0  152.68   25.00
  12   8   0  136.69   23.90
 -13  -8   0  107.39   22.60
 -13  -8   0   73.39   16.00
 -13  -8   0   62.49   19.90
 -13  -8   0   73.69   18.00
 -13  -8   0  102.99   23.70
  13   8   0   86.29   26.80
  13   8   0   58.09   19.40
  13   8   0  101.79   23.10
  13   8   0   81.09   20.50
  13   8   0   46.50   18.20
  13   8   0   71.29   25.10
 -14  -8   0   32.80   15.20
 -14  -8   0   11.60   13.00
 -14  -8   0   29.10   14.30
 -14  -8   0   45.80   17.80
 -14  -8   0   39.60   23.10
 -14  -8   0   31.40   22.30
 -14  -8   0   15.40   16.80
 -14  -8   0   59.29   19.70
  14   8   0   44.50   20.50
  14   8   0   17.30   15.70
  14   8   0   57.19   19.00
  14   8   0   15.30   21.50
  14   8   0    6.80   15.70
  14   8   0   36.50   19.30
  14   8   0   37.30   18.20
 -15  -8   0   81.79   18.70
 -15  -8   0   65.39   14.70
 -15  -8   0   89.59   25.80
 -15  -8   0   71.69   20.60
 -15  -8   0   92.09   21.00
 -15  -8   0   60.29   22.50
  15   8   0  101.99   22.70
  15   8   0   98.29   24.90
  15   8   0   99.59   22.20
  15   8   0   33.70   22.00
  15   8   0   86.19   22.00
  15   8   0   55.19   19.70
 -16  -8   0   14.20   20.60
 -16  -8   0   25.20   14.60
 -16  -8   0  -16.30   12.50
 -16  -8   0    3.00   16.90
  16   8   0  -30.20   22.10
  16   8   0   20.90   15.20
  16   8   0    3.20   16.00
  16   8   0    3.50   16.90
  16   8   0   -7.60   15.00
 -17  -8   0   10.20   20.70
 -17  -8   0   -9.80   13.70
 -17  -8   0   21.40   14.30
 -17  -8   0    2.40   13.80
 -17  -8   0  -14.30   12.50
  17   8   0   25.50   16.30
  17   8   0    0.90   14.80
  17   8   0    2.90   16.40
  17   8   0   17.80   25.40
  17   8   0   -4.60   16.80
  18  -9   0   12.80   21.80
  18  -9   0   60.09   19.70
  18  -9   0   42.30   23.40
  18  -9   0   25.20   20.00
  18  -9   0   18.00   20.90
  18  -9   0   10.70   19.60
 -18   9   0   50.59   29.50
 -18   9   0   35.80   21.70
 -18   9   0    3.40   13.90
  17  -9   0   14.40   22.60
  17  -9   0   38.30   21.50
  17  -9   0   41.30   24.90
  17  -9   0    3.90   15.30
  17  -9   0   21.70   20.40
  17  -9   0   -2.80   26.70
 -17   9   0   48.80   30.60
 -17   9   0  -15.70   16.60
 -17   9   0    7.30   22.80
 -17   9   0   21.80   19.10
 -17   9   0   19.00   25.00
 -17   9   0   14.40    9.90
 -17   9   0   58.79   23.40
  16  -9   0   19.20   19.20
  16  -9   0  -10.90   16.10
  16  -9   0   19.10   22.40
  16  -9   0   21.70   22.50
  16  -9   0   39.40   22.00
 -16   9   0    5.70   15.20
 -16   9   0   -5.50   15.40
 -16   9   0   32.40   22.10
 -16   9   0   14.90   16.80
 -16   9   0  -19.00   19.10
 -16   9   0   10.80   17.60
  15  -9   0   -3.70   16.60
  15  -9   0   20.10   14.50
  15  -9   0  -23.00   18.70
  15  -9   0   -0.70   19.60
  15  -9   0   30.20   16.00
  15  -9   0  -17.00   16.10
  15  -9   0   23.00   16.90
  15  -9   0   10.50   18.40
 -15   9   0    4.30   11.80
 -15   9   0   26.00   20.20
 -15   9   0    6.10   17.00
 -15   9   0    7.00   15.50
 -15   9   0    3.60   22.20
 -15   9   0   17.50   16.00
 -15   9   0   30.50   20.20
 -15   9   0    3.40   16.70
  14  -9   0   39.90   18.30
  14  -9   0   10.10   17.10
  14  -9   0    4.50   16.70
  14  -9   0   28.80   18.00
  14  -9   0   30.10   20.80
  14  -9   0   10.20   18.20
  14  -9   0   41.30   19.20
  14  -9   0   -5.10   16.10
 -14   9   0   18.40   13.70
 -14   9   0   -3.50   17.50
 -14   9   0   37.80   16.70
 -14   9   0   -9.40   12.20
 -14   9   0   36.30   20.20
 -14   9   0    6.80    5.60
 -14   9   0   15.00   22.60
 -14   9   0  -13.70   17.70
 -14   9   0   33.40   24.60
 -14   9   0   32.80   18.10
  13  -9   0   66.89   20.70
  13  -9   0   47.60   23.70
  13  -9   0   66.49   17.30
  13  -9   0   55.29   18.60
  13  -9   0   91.39   22.80
  13  -9   0   68.79   20.30
  13  -9   0   86.89   24.20
  13  -9   0   52.79   22.30
  13  -9   0   32.10   18.90
  13  -9   0   87.39   23.60
 -13   9   0   69.79    8.30
 -13   9   0   64.69   13.00
 -13   9   0   53.09    8.40
 -13   9   0   66.99   18.90
 -13   9   0   83.39   35.00
 -13   9   0  110.99   24.60
 -13   9   0   47.40   17.50
 -13   9   0  109.89   24.70
 -13   9   0   79.29   20.50
 -13   9   0   74.39   21.70
 -13   9   0   72.09   27.70
 -13   9   0   64.49   18.50
  12  -9   0   12.50   18.90
  12  -9   0   29.50   20.40
  12  -9   0   10.80   11.60
  12  -9   0   15.30   13.40
  12  -9   0   -0.50   15.90
  12  -9   0   41.70   18.30
  12  -9   0   12.00   14.30
  12  -9   0   -0.80   12.80
 -12   9   0    4.50   12.60
 -12   9   0   14.90   14.70
 -12   9   0    2.20   12.30
 -12   9   0   -2.60    6.50
 -12   9   0  -14.50   12.60
 -12   9   0    7.80   12.80
 -12   9   0    9.80   15.70
 -12   9   0   21.40   10.00
 -12   9   0   18.50    8.50
 -12   9   0   26.50   18.70
 -12   9   0    5.30   15.90
  11  -9   0   -6.20   10.90
  11  -9   0    2.00   16.70
  11  -9   0   -8.80   15.80
  11  -9   0   -2.00   15.70
  11  -9   0    1.10   14.90
  11  -9   0   14.70   16.50
  11  -9   0  -24.40   12.10
  11  -9   0   19.50   17.10
  11  -9   0   29.30   15.70
 -11   9   0   16.80   13.50
 -11   9   0   -7.10   13.70
 -11   9   0   -4.80   14.70
 -11   9   0   -4.10    8.00
 -11   9   0   27.10   22.10
 -11   9   0   30.50   15.10
 -11   9   0   -2.10    8.60
 -11   9   0  -15.30   11.70
 -11   9   0  -21.20   11.60
  10  -9   0  181.88   29.90
  10  -9   0  126.19   23.40
  10  -9   0  179.88   25.40
  10  -9   0  131.19   25.80
  10  -9   0  117.69   22.80
  10  -9   0  146.19   23.90
  10  -9   0  144.09   24.70
  10  -9   0  222.78   32.90
  10  -9   0  176.28   28.40
 -10   9   0  121.19   19.70
 -10   9   0  188.78   26.20
 -10   9   0  172.68   23.60
 -10   9   0  147.49   25.50
 -10   9   0  166.98   21.50
 -10   9   0  136.99   25.20
 -10   9   0  170.78   27.10
 -10   9   0  164.08   24.70
 -10   9   0  150.98   19.40
   9  -9   0    9.10   16.50
   9  -9   0    8.60   10.80
   9  -9   0   15.70   11.80
   9  -9   0    7.80   12.90
   9  -9   0   12.20   14.90
   9  -9   0    4.70   12.20
   9  -9   0  -12.00   13.00
   9  -9   0   16.90   17.60
   9  -9   0  -10.70   12.90
   9  -9   0   14.30   13.70
  -9   9   0   12.30   13.00
  -9   9   0   -6.60   10.50
  -9   9   0  -19.20   13.60
  -9   9   0    7.60   17.90
  -9   9   0   -3.30    9.50
  -9   9   0    7.00    9.90
  -9   9   0   14.60   13.60
  -9   9   0   -3.60    9.20
  -9   9   0    2.10   10.10
  -9   9   0   -4.60   13.80
  -9   9   0    5.90   13.30
   8  -9   0  154.68   21.80
   8  -9   0  188.78   24.80
   8  -9   0  205.08   28.20
   8  -9   0  172.38   26.00
   8  -9   0  201.98   26.90
   8  -9   0  195.98   28.90
   8  -9   0  223.38   25.80
   8  -9   0  198.48   25.20
   8  -9   0  169.48   26.20
   8  -9   0  180.18   20.60
  -8   9   0  200.38   24.50
  -8   9   0  179.98   24.40
  -8   9   0  180.28   27.40
  -8   9   0  212.78   39.10
  -8   9   0  214.68   28.90
  -8   9   0  224.78   26.20
  -8   9   0  210.78   25.80
  -8   9   0  213.28   23.20
  -8   9   0  209.08   26.80
  -8   9   0  183.98   23.80
   7  -9   0  751.12   44.60
   7  -9   0  749.33   43.20
   7  -9   0  820.62   39.50
   7  -9   0  700.73   38.60
   7  -9   0  725.83   41.40
   7  -9   0  735.03   39.00
   7  -9   0  711.73   35.00
   7  -9   0  756.72   45.20
   7  -9   0  819.52   41.40
  -7   9   0  786.52   40.00
  -7   9   0  741.93   42.90
  -7   9   0  711.83   39.20
  -7   9   0  731.03   45.60
  -7   9   0  730.13   41.20
  -7   9   0  753.82   47.40
  -7   9   0  818.82   46.50
  -7   9   0  694.93   57.79
  -7   9   0  768.82   42.60
  -7   9   0  834.22   42.80
   6  -9   0 1471.15   59.59
   6  -9   0 1456.65   62.09
   6  -9   0 1421.66   56.79
   6  -9   0 1517.75   64.49
   6  -9   0 1331.87   62.49
   6  -9   0 1330.27   54.89
   6  -9   0 1468.55   61.69
   6  -9   0 1471.45   52.09
  -6   9   0 1406.66   60.29
  -6   9   0 1341.97   58.69
  -6   9   0 1369.66   58.49
  -6   9   0 1353.36   56.89
  -6   9   0 1462.45   57.29
  -6   9   0 1356.36   62.69
  -6   9   0 1380.66   63.69
  -6   9   0 1370.86   58.59
  -6   9   0 1380.46   61.49
   5  -9   0  368.36   31.70
   5  -9   0  363.56   24.60
   5  -9   0  401.46   27.10
   5  -9   0  420.26   32.30
   5  -9   0  367.36   30.00
   5  -9   0  366.66   31.00
   5  -9   0  431.96   28.60
   5  -9   0  391.96   22.50
   5  -9   0  373.36   28.30
   5  -9   0  443.16   29.50
  -5   9   0  372.76   24.60
  -5   9   0  419.96   32.90
  -5   9   0  376.26   33.20
  -5   9   0  347.97   27.60
  -5   9   0  458.45   33.70
  -5   9   0  372.86   27.20
  -5   9   0  451.25   31.60
  -5   9   0  381.56   27.50
   4  -9   0  218.78   25.50
   4  -9   0  297.67   31.30
   4  -9   0  283.67   28.30
   4  -9   0  239.68   26.70
   4  -9   0  278.77   24.20
   4  -9   0  267.57   29.20
   4  -9   0  268.67   17.30
   4  -9   0  237.88   25.50
   4  -9   0  277.97   30.30
   4  -9   0  233.88   23.10
  -4   9   0  237.68   28.90
  -4   9   0  271.87   30.80
  -4   9   0  279.67   24.30
  -4   9   0  243.88   26.40
  -4   9   0  244.08   18.70
  -4   9   0  240.08   25.50
  -4   9   0  284.67   29.20
  -4   9   0  250.67   24.90
   3  -9   0   46.60    8.80
   3  -9   0   47.70   14.40
   3  -9   0   50.39   13.30
   3  -9   0   16.20   12.90
   3  -9   0   28.70   14.10
   3  -9   0   34.60   13.70
   3  -9   0   42.70    9.80
   3  -9   0   35.80   14.60
   3  -9   0   30.50   12.30
   3  -9   0   32.40   11.70
   3  -9   0   52.69   16.80
   3  -9   0   72.09   12.70
  -3   9   0   40.70   14.50
  -3   9   0   42.90   15.60
  -3   9   0   46.50   14.50
  -3   9   0   67.59   16.80
  -3   9   0   42.30   13.30
  -3   9   0   47.20   17.90
  -3   9   0   46.70   12.80
  -3   9   0   63.99   14.90
   2  -9   0   29.90   14.20
   2  -9   0   36.30   13.50
   2  -9   0   34.70   13.80
   2  -9   0   20.40    8.10
   2  -9   0   28.50   12.60
   2  -9   0   53.99   13.30
   2  -9   0   26.80   10.40
   2  -9   0   57.99   14.70
  -2   9   0   28.50   14.30
  -2   9   0   57.69   16.30
  -2   9   0   43.80    8.70
  -2   9   0    2.90   14.20
  -2   9   0   52.09   14.30
  -2   9   0   29.70   15.70
  -2   9   0   10.40   12.30
  -2   9   0   29.80   15.70
   1  -9   0   36.60   14.60
   1  -9   0   36.00   14.20
   1  -9   0    2.00   10.90
   1  -9   0   25.60   12.30
   1  -9   0    9.20    6.60
   1  -9   0   25.90   10.10
   1  -9   0   -1.60   10.40
   1  -9   0   15.80   12.70
   1  -9   0   11.00   13.30
   1  -9   0   32.50   12.20
   1  -9   0   15.10   10.50
  -1   9   0   18.40   15.30
  -1   9   0   23.40   13.00
  -1   9   0   10.70   15.40
  -1   9   0   34.10   14.10
  -1   9   0   19.00    6.00
  -1   9   0   15.40   12.20
  -1   9   0    2.50   12.40
  -1   9   0   37.80   14.10
   0  -9   0  296.07   23.20
   0  -9   0  326.77   25.10
   0  -9   0  276.27   19.80
   0  -9   0  324.27   24.20
   0  -9   0  314.87   24.50
   0  -9   0  309.97   38.50
   0  -9   0  301.97   26.10
   0  -9   0  304.27   25.50
   0  -9   0  258.67   27.10
   0  -9   0  324.67   17.60
   0  -9   0  315.27   23.40
   0   9   0  282.27   17.30
   0   9   0  289.27   23.70
   0   9   0  323.57   26.60
   0   9   0  274.97   23.90
   0   9   0  306.77   32.20
   0   9   0  345.77   25.90
   0   9   0  325.87   29.60
  -1  -9   0   46.10   12.40
  -1  -9   0   22.40   11.90
  -1  -9   0   22.80   14.10
  -1  -9   0   24.40   11.20
  -1  -9   0   26.80   11.50
  -1  -9   0   18.90   12.70
  -1  -9   0   42.40    9.00
  -1  -9   0   42.00   14.80
  -1  -9   0   37.30   13.50
  -1  -9   0   50.89   13.50
  -1  -9   0   85.59   22.90
   1   9   0   45.60   12.90
   1   9   0   34.90   12.60
   1   9   0   38.10   14.70
   1   9   0   13.00   15.40
   1   9   0   34.10   15.80
   1   9   0   36.50   13.40
   1   9   0   42.90   15.40
  -2  -9   0   -0.80   12.00
  -2  -9   0  -11.20   10.50
  -2  -9   0   12.70   11.60
  -2  -9   0   -0.30    2.20
  -2  -9   0   14.20   12.00
  -2  -9   0    7.40    8.20
  -2  -9   0   18.00   15.20
  -2  -9   0    3.80   11.30
  -2  -9   0   -1.90    7.10
  -2  -9   0  -17.60    9.20
   2   9   0   11.90    9.00
   2   9   0    9.50   12.90
   2   9   0    0.80   11.20
   2   9   0  -11.00   11.30
   2   9   0    3.80    8.10
   2   9   0  -20.60   10.30
   2   9   0   10.70   12.20
   2   9   0    2.20    7.30
  -3  -9   0  124.39   18.80
  -3  -9   0  103.39   21.20
  -3  -9   0  125.39   13.60
  -3  -9   0  111.49   17.20
  -3  -9   0  133.29   21.10
  -3  -9   0  134.09   19.10
  -3  -9   0  116.49   14.20
  -3  -9   0   84.39   15.90
  -3  -9   0   91.69   18.40
  -3  -9   0  139.19   21.10
   3   9   0  100.69   18.90
   3   9   0  109.89   24.30
   3   9   0   79.39   17.30
   3   9   0  124.39   24.20
   3   9   0  115.49   17.70
   3   9   0   98.99   21.50
   3   9   0   94.09   21.80
   3   9   0  104.49   12.80
  -4  -9   0   77.09   16.50
  -4  -9   0   74.89   15.50
  -4  -9   0   74.89   16.00
  -4  -9   0   70.79   17.90
  -4  -9   0   50.09   16.00
  -4  -9   0   45.80   16.00
  -4  -9   0   85.69   15.50
  -4  -9   0   60.19   17.70
  -4  -9   0   63.79    9.10
  -4  -9   0   94.29   14.20
   4   9   0   88.09   24.30
   4   9   0   45.20   12.90
   4   9   0   68.19   16.00
   4   9   0   50.59   11.90
   4   9   0   83.49   18.40
   4   9   0   59.59   14.70
   4   9   0   59.99    9.20
   4   9   0   72.89   17.60
   4   9   0   60.49   17.60
   4   9   0   58.09   15.10
  -5  -9   0   81.79   17.40
  -5  -9   0   68.69   14.50
  -5  -9   0  101.79   17.20
  -5  -9   0  102.49   20.00
  -5  -9   0   81.19   14.80
  -5  -9   0  112.59   17.60
  -5  -9   0   81.89    7.80
  -5  -9   0   78.69   18.20
  -5  -9   0   74.39   14.60
   5   9   0   99.29   18.30
   5   9   0   82.99    7.90
   5   9   0   67.39   14.10
   5   9   0   76.69   18.70
   5   9   0   92.29   17.80
   5   9   0   87.79   17.10
   5   9   0   74.59   20.70
   5   9   0   89.19   20.90
   5   9   0   66.99   15.50
  -6  -9   0    5.20    5.40
  -6  -9   0   -6.70   10.40
  -6  -9   0   -6.50    9.00
  -6  -9   0    7.20   10.80
  -6  -9   0   -4.60   10.00
  -6  -9   0   -6.50   13.30
  -6  -9   0    2.40    3.40
  -6  -9   0   -1.00   12.20
  -6  -9   0  -16.30    9.20
   6   9   0   20.80   12.10
   6   9   0    3.20   10.90
   6   9   0   11.00   14.40
   6   9   0    5.10   11.70
   6   9   0   -9.90    9.00
   6   9   0  -12.40    8.80
   6   9   0   11.60   11.60
   6   9   0   -6.40   10.60
   6   9   0   -4.80   16.00
  -7  -9   0   84.39   18.60
  -7  -9   0  110.99   19.00
  -7  -9   0   86.29   15.70
  -7  -9   0  113.09   19.00
  -7  -9   0   68.49    9.40
  -7  -9   0  107.29   22.80
   7   9   0   65.09   21.40
   7   9   0   80.19   16.70
   7   9   0   53.39   17.10
   7   9   0  129.79   26.40
   7   9   0   51.89   16.10
   7   9   0   78.59   17.10
   7   9   0   84.39   17.80
   7   9   0   86.59   17.20
   7   9   0   74.09   21.00
  -8  -9   0  167.48   22.40
  -8  -9   0  189.58   21.30
  -8  -9   0  188.28   24.00
  -8  -9   0  242.48   28.40
  -8  -9   0  232.38   32.00
  -8  -9   0  184.88   14.90
  -8  -9   0  189.18   21.20
  -8  -9   0  225.68   31.30
  -8  -9   0  198.38   24.20
  -8  -9   0  186.68   25.80
   8   9   0  208.78   25.10
   8   9   0  163.88   26.60
   8   9   0  197.18   24.00
   8   9   0  210.88   32.20
   8   9   0  186.68   25.80
   8   9   0  187.58   23.50
   8   9   0  224.08   26.40
  -9  -9   0  171.98   25.60
  -9  -9   0  218.98   23.20
  -9  -9   0  159.78   25.20
  -9  -9   0  263.97   29.10
  -9  -9   0  203.98   19.70
  -9  -9   0  249.78   33.30
  -9  -9   0  205.78   25.00
  -9  -9   0  233.68   32.00
  -9  -9   0  208.88   23.00
  -9  -9   0  222.98   24.60
   9   9   0  227.28   29.00
   9   9   0  248.18   28.10
   9   9   0  202.18   32.20
   9   9   0  218.08   27.10
   9   9   0  192.58   28.90
   9   9   0  175.18   25.00
   9   9   0  172.98   28.90
   9   9   0  212.68   32.10
   9   9   0  253.87   26.60
 -10  -9   0  341.07   24.80
 -10  -9   0  286.67   21.90
 -10  -9   0  394.36   39.70
 -10  -9   0  346.47   26.70
 -10  -9   0  323.17   28.20
 -10  -9   0  301.87   34.90
 -10  -9   0  328.87   27.10
  10   9   0  316.67   27.40
  10   9   0  308.37   37.30
  10   9   0  275.37   31.50
  10   9   0  358.26   35.30
  10   9   0  394.66   31.20
  10   9   0  380.16   37.60
  10   9   0  313.27   37.70
  10   9   0  298.27   33.10
 -11  -9   0   70.99   15.90
 -11  -9   0   94.49   22.00
 -11  -9   0   80.69   16.30
 -11  -9   0  120.89   22.90
 -11  -9   0  110.29   21.10
 -11  -9   0   58.09   21.10
 -11  -9   0   78.69   20.20
  11   9   0   85.59   24.10
  11   9   0  132.89   30.80
  11   9   0   55.39   22.30
  11   9   0   67.29   21.20
  11   9   0   74.49   20.90
  11   9   0   70.39   19.20
  11   9   0   88.59   21.30
 -12  -9   0  -17.10   15.60
 -12  -9   0   -4.30   14.00
 -12  -9   0    3.40   10.40
 -12  -9   0   -1.50   12.30
 -12  -9   0   15.90   14.40
 -12  -9   0   -3.50   15.40
  12   9   0  -11.40   14.00
  12   9   0    3.90   16.30
  12   9   0    3.40   15.90
  12   9   0   18.10   10.00
  12   9   0    3.70   16.60
  12   9   0  -18.00   13.70
  12   9   0  -28.10   15.10
  12   9   0   -5.80    9.80
 -13  -9   0   -6.60   13.10
 -13  -9   0   -3.20   10.00
 -13  -9   0   -0.40   15.40
 -13  -9   0   -9.10   10.70
 -13  -9   0   11.00   17.10
 -13  -9   0    7.80   18.70
 -13  -9   0   16.20   12.50
  13   9   0   -5.30   16.10
  13   9   0   17.60   18.60
  13   9   0  -35.20   16.10
  13   9   0   17.60   16.70
  13   9   0    5.60   13.60
  13   9   0  -11.00   16.30
  13   9   0   11.60   13.70
 -14  -9   0  121.39   24.20
 -14  -9   0  120.69   22.20
 -14  -9   0   77.89   19.80
 -14  -9   0   88.89   23.90
 -14  -9   0   89.59   23.90
 -14  -9   0  102.69   22.00
  14   9   0  148.49   27.50
  14   9   0  111.89   24.40
  14   9   0  139.59   29.80
  14   9   0   72.69   26.90
  14   9   0   88.39   23.60
  14   9   0  128.79   26.60
 -15  -9   0   74.09   23.60
 -15  -9   0   53.29   14.40
 -15  -9   0  109.19   22.40
 -15  -9   0   88.89   20.50
 -15  -9   0   50.89   18.90
  15   9   0   74.89   21.90
  15   9   0  120.39   30.60
  15   9   0   56.29   22.80
  15   9   0   59.79   21.90
 -16  -9   0  277.17   33.40
 -16  -9   0  279.57   39.40
 -16  -9   0  244.48   32.10
 -16  -9   0  205.08   35.20
 -16  -9   0  194.88   21.60
 -16  -9   0  209.68   28.50
  16   9   0  252.07   34.20
  16   9   0  238.28   34.10
  16   9   0  224.98   31.10
  16   9   0  210.08   33.10
  16   9   0  193.58   37.50
 -17  -9   0   63.09   24.80
 -17  -9   0   60.29   26.10
  17   9   0   36.00   20.10
  17   9   0   63.29   19.70
  17   9   0   34.80   40.30
  17   9   0   50.69   19.00
  17   9   0   86.09   23.10
  17 -10   0   55.49   22.90
  17 -10   0   21.60   23.50
  17 -10   0   42.60   20.70
  17 -10   0   38.50   23.30
  17 -10   0   32.20   21.20
 -17  10   0   57.59   30.70
 -17  10   0   31.90   26.80
 -17  10   0   43.10   20.70
 -17  10   0   25.80   24.20
 -17  10   0   15.40   11.00
  16 -10   0   28.00   22.30
  16 -10   0   -5.20   17.60
  16 -10   0   22.30   19.50
  16 -10   0   11.70   21.80
  16 -10   0   50.79   25.00
  16 -10   0   22.50   21.60
 -16  10   0    7.70   19.70
 -16  10   0   -1.50   25.00
 -16  10   0   27.00   21.90
 -16  10   0   12.00   17.10
 -16  10   0   26.60   17.80
  15 -10   0   -3.20   14.20
  15 -10   0   38.10   18.90
  15 -10   0   18.40   21.00
  15 -10   0   19.90   23.50
  15 -10   0    1.20   17.60
  15 -10   0   14.50   15.80
  15 -10   0   13.50   19.40
 -15  10   0  -11.20   10.90
 -15  10   0    6.00    5.60
 -15  10   0  -15.70   23.50
 -15  10   0  -18.30   18.80
 -15  10   0  -11.00   17.80
 -15  10   0   24.50   17.30
  14 -10   0  174.98   30.60
  14 -10   0  115.59   23.80
  14 -10   0  159.68   30.30
  14 -10   0   87.29   27.40
  14 -10   0  167.68   27.90
  14 -10   0  146.39   29.40
  14 -10   0  196.68   34.20
 -14  10   0  118.99    8.90
 -14  10   0  105.79   23.90
 -14  10   0  152.38   30.20
 -14  10   0  120.19   15.00
 -14  10   0  117.49    9.00
 -14  10   0  159.78   26.40
 -14  10   0  129.69   27.60
 -14  10   0  107.09   23.10
 -14  10   0  194.28   37.70
 -14  10   0  149.69   32.00
 -14  10   0  188.48   34.50
  13 -10   0  125.79   24.40
  13 -10   0   99.29   23.90
  13 -10   0  149.09   28.50
  13 -10   0  149.09   28.90
  13 -10   0  133.89   28.00
  13 -10   0   67.59   22.10
  13 -10   0   96.49   21.00
  13 -10   0  149.09   32.00
  13 -10   0   94.49   24.00
  13 -10   0  131.49   30.10
 -13  10   0  119.99   24.20
 -13  10   0   67.39   21.30
 -13  10   0  118.09   14.10
 -13  10   0   91.99   26.60
 -13  10   0  113.29   22.30
 -13  10   0  117.49   17.10
 -13  10   0  117.59   23.90
 -13  10   0  117.59   13.40
 -13  10   0  133.69   29.30
 -13  10   0   95.69   20.00
  12 -10   0   72.79   22.80
  12 -10   0   88.49   31.80
  12 -10   0   89.19   24.90
  12 -10   0  108.79   21.30
  12 -10   0   95.09   22.70
  12 -10   0  117.19   25.10
  12 -10   0   85.89   26.20
  12 -10   0   70.99   18.00
  12 -10   0  131.49   24.90
  12 -10   0   98.69   25.80
 -12  10   0   90.79   13.90
 -12  10   0   94.29   24.10
 -12  10   0  144.59   23.90
 -12  10   0   56.89   18.00
 -12  10   0  104.09   22.00
 -12  10   0  100.69   27.70
 -12  10   0   91.09   14.30
 -12  10   0   54.39   18.00
 -12  10   0   87.89   23.40
 -12  10   0  121.79   29.10
 -12  10   0  121.79   27.60
  11 -10   0  155.48   27.40
  11 -10   0  230.78   32.40
  11 -10   0  174.28   29.50
  11 -10   0  125.19   25.20
  11 -10   0  166.38   24.30
  11 -10   0  197.78   27.20
  11 -10   0  234.28   30.40
  11 -10   0  231.98   36.00
  11 -10   0  224.28   39.60
 -11  10   0  183.78   27.40
 -11  10   0  159.68   26.00
 -11  10   0  214.78   35.90
 -11  10   0  168.28   26.80
 -11  10   0  211.78   31.70
 -11  10   0  174.38   20.90
 -11  10   0  138.79   31.60
 -11  10   0  149.49   23.10
 -11  10   0  208.98   25.80
 -11  10   0  184.98   31.20
  10 -10   0   57.09   18.80
  10 -10   0    8.90   15.40
  10 -10   0   47.70   17.30
  10 -10   0   30.70   13.70
  10 -10   0    5.60   16.20
  10 -10   0   49.50   23.70
  10 -10   0   33.60   15.50
  10 -10   0    5.70   14.00
  10 -10   0    3.30   16.20
 -10  10   0   28.10   15.80
 -10  10   0   49.99   16.90
 -10  10   0   22.50   16.60
 -10  10   0   28.20   19.40
 -10  10   0   29.00   15.40
 -10  10   0   37.20   13.60
 -10  10   0   49.40   24.60
 -10  10   0   53.69   19.90
   9 -10   0   -1.50   12.90
   9 -10   0  -11.30   10.80
   9 -10   0   -9.60   10.10
   9 -10   0   18.00   13.50
   9 -10   0    4.00   12.60
   9 -10   0   13.90   16.50
   9 -10   0   27.00   15.00
   9 -10   0   16.20   13.20
  -9  10   0  -19.90   13.30
  -9  10   0    4.20   11.60
  -9  10   0    1.50   17.50
  -9  10   0   10.00   13.90
  -9  10   0    3.20   11.20
  -9  10   0   15.90   16.10
  -9  10   0   -8.90   16.80
  -9  10   0   21.40   15.10
  -9  10   0   -2.70   11.00
  -9  10   0   24.70   15.20
   8 -10   0  165.48   24.10
   8 -10   0   97.99   25.70
   8 -10   0  114.59   24.20
   8 -10   0  107.49   23.90
   8 -10   0  157.88   22.60
   8 -10   0  107.79   16.40
   8 -10   0  111.69   22.40
   8 -10   0  177.88   24.20
   8 -10   0  114.79   22.30
  -8  10   0  116.79   27.30
  -8  10   0  162.18   22.50
  -8  10   0  145.79   23.40
  -8  10   0  143.79   25.90
  -8  10   0  137.49   23.20
  -8  10   0  114.29   21.30
  -8  10   0  135.09   21.30
  -8  10   0  145.49   22.70
  -8  10   0  143.79   27.30
   7 -10   0  368.36   36.90
   7 -10   0  337.27   33.80
   7 -10   0  320.07   33.70
   7 -10   0  376.16   24.40
   7 -10   0  389.86   33.90
   7 -10   0  346.97   26.10
   7 -10   0  359.16   27.40
   7 -10   0  377.56   29.80
   7 -10   0  356.26   29.40
  -7  10   0  432.56   36.50
  -7  10   0  329.17   27.50
  -7  10   0  412.86   39.70
  -7  10   0  318.37   27.80
  -7  10   0  352.96   29.10
  -7  10   0  361.26   29.10
  -7  10   0  402.06   28.50
   6 -10   0  435.16   30.10
   6 -10   0  458.25   30.80
   6 -10   0  505.65   36.80
   6 -10   0  490.45   30.30
   6 -10   0  451.45   25.60
   6 -10   0  495.65   37.50
   6 -10   0  457.15   32.30
   6 -10   0  475.35   35.20
   6 -10   0  484.15   35.70
  -6  10   0  396.26   29.60
  -6  10   0  471.25   35.80
  -6  10   0  467.65   29.30
  -6  10   0  395.36   32.30
  -6  10   0  419.66   35.60
  -6  10   0  436.76   31.80
  -6  10   0  479.35   38.90
   5 -10   0  164.18   16.40
   5 -10   0  149.19   24.40
   5 -10   0  187.88   25.60
   5 -10   0  118.59   23.30
   5 -10   0  164.78   24.10
   5 -10   0  153.38   23.60
   5 -10   0  170.18   22.50
   5 -10   0  156.08   21.90
   5 -10   0  133.79   23.80
   5 -10   0  164.08   21.00
  -5  10   0  155.48   21.40
  -5  10   0  174.68   23.50
  -5  10   0  171.68   27.20
  -5  10   0  135.59   21.20
  -5  10   0  172.58   25.70
  -5  10   0  181.68   23.10
  -5  10   0  151.48   27.30
  -5  10   0  139.39   25.60
  -5  10   0  149.09   23.40
  -5  10   0  153.88   19.30
   4 -10   0   -1.80    6.90
   4 -10   0   12.30   14.20
   4 -10   0    2.70   11.00
   4 -10   0  -21.70   11.00
   4 -10   0    0.80    9.40
   4 -10   0   18.90   13.80
   4 -10   0   21.70   12.90
   4 -10   0    3.80   12.80
   4 -10   0    2.50    7.80
   4 -10   0   -7.50   10.30
  -4  10   0   16.60   11.50
  -4  10   0   13.50   13.20
  -4  10   0   -0.50   14.20
  -4  10   0   26.80   13.70
  -4  10   0   -5.50   14.60
  -4  10   0    0.80   13.10
  -4  10   0  -15.30   11.90
  -4  10   0    0.70    6.60
  -4  10   0   -5.40   11.50
   3 -10   0  356.86   34.90
   3 -10   0  304.57   23.30
   3 -10   0  359.16   30.60
   3 -10   0  351.06   31.70
   3 -10   0  342.37   26.60
   3 -10   0  313.97   30.70
   3 -10   0  339.97   28.20
   3 -10   0  327.47   24.80
   3 -10   0  326.77   20.00
   3 -10   0  373.56   25.80
   3 -10   0  360.06   33.80
   3 -10   0  340.07   22.20
  -3  10   0  323.07   31.40
  -3  10   0  328.67   26.90
  -3  10   0  362.56   29.60
  -3  10   0  345.17   26.50
  -3  10   0  302.87   25.00
  -3  10   0  361.16   30.10
  -3  10   0  358.16   32.00
  -3  10   0  341.17   20.30
  -3  10   0  313.77   32.30
   2 -10   0  402.96   27.20
   2 -10   0  353.96   27.70
   2 -10   0  396.76   32.50
   2 -10   0  400.36   24.30
   2 -10   0  393.66   31.20
   2 -10   0  381.16   30.80
   2 -10   0  363.06   28.50
   2 -10   0  440.06   29.10
   2 -10   0  409.66   30.00
   2 -10   0  431.46   31.30
  -2  10   0  432.96   30.70
  -2  10   0  419.36   30.00
  -2  10   0  390.66   30.00
  -2  10   0  377.76   33.20
  -2  10   0  375.36   30.00
  -2  10   0  380.06   27.40
  -2  10   0  452.55   33.50
  -2  10   0  351.76   19.80
  -2  10   0  419.56   31.50
   1 -10   0  102.19   18.30
   1 -10   0   79.19   18.80
   1 -10   0   92.09   17.90
   1 -10   0   79.79   17.00
   1 -10   0  108.89   18.20
   1 -10   0   79.89   10.70
   1 -10   0   67.49   13.40
   1 -10   0   68.59   17.80
   1 -10   0   84.19   20.90
   1 -10   0   91.19   16.30
   1 -10   0   51.79   14.60
  -1  10   0   72.59   16.90
  -1  10   0   72.39   20.10
  -1  10   0   78.39   20.50
  -1  10   0  102.79   18.90
  -1  10   0   79.39   17.60
  -1  10   0  100.49   17.70
  -1  10   0   73.79    9.30
  -1  10   0   65.99   17.50
  -1  10   0   70.09   15.40
   0 -10   0   26.10   13.40
   0 -10   0   10.50   13.40
   0 -10   0    0.40   10.90
   0 -10   0    2.10    9.80
   0 -10   0   -2.10    6.60
   0 -10   0   13.90   13.00
   0 -10   0   26.60   12.30
   0 -10   0   -2.60    9.50
   0 -10   0    8.80   12.20
   0 -10   0    0.00    9.20
   0  10   0    4.50   10.40
   0  10   0   20.70   13.80
   0  10   0   20.40   12.20
   0  10   0   -6.20   11.10
   0  10   0   13.70   12.60
   0  10   0   22.20   12.20
   0  10   0    1.40   13.80
   0  10   0    4.20   12.00
   0  10   0  -19.80    9.90
  -1 -10   0  -17.00    9.10
  -1 -10   0    5.80   10.10
  -1 -10   0   -4.50    9.00
  -1 -10   0   15.30   13.00
  -1 -10   0   -3.10   10.40
  -1 -10   0   -0.40   11.60
  -1 -10   0   -6.40   14.80
  -1 -10   0   -0.90   11.90
   1  10   0    8.20    7.70
   1  10   0  -12.60    9.60
   1  10   0   -3.70   15.80
   1  10   0   20.20   12.30
   1  10   0    0.50   12.80
   1  10   0  -12.30    7.80
   1  10   0   -5.80   14.80
   1  10   0    7.60   14.50
   1  10   0    3.20   13.10
   1  10   0    5.60   12.60
  -2 -10   0  175.58   25.00
  -2 -10   0  191.58   24.00
  -2 -10   0  202.58   18.00
  -2 -10   0  237.88   26.90
  -2 -10   0  227.98   24.00
  -2 -10   0  248.48   29.60
  -2 -10   0  253.67   26.70
  -2 -10   0  215.88   18.60
  -2 -10   0  248.98   23.30
  -2 -10   0  182.08   24.30
   2  10   0  241.48   25.60
   2  10   0  229.08   23.80
   2  10   0  276.07   29.60
   2  10   0  204.58   18.40
   2  10   0  206.38   32.80
   2  10   0  203.48   16.80
   2  10   0  193.38   24.10
   2  10   0  197.08   23.40
  -3 -10   0  147.09   23.00
  -3 -10   0  148.89   19.90
  -3 -10   0  189.28   17.80
  -3 -10   0  156.08   16.20
  -3 -10   0  184.38   25.30
  -3 -10   0  190.58   23.60
  -3 -10   0  158.48   21.80
  -3 -10   0  206.08   25.30
  -3 -10   0  137.89   20.00
   3  10   0  147.29   16.50
   3  10   0  148.59   28.00
   3  10   0  127.79   19.70
   3  10   0  153.88   16.70
   3  10   0  129.49   21.10
   3  10   0  137.39   21.50
   3  10   0  181.98   32.70
   3  10   0  161.58   21.90
   3  10   0  151.88   23.60
   3  10   0  133.49   20.20
  -4 -10   0  285.17   27.90
  -4 -10   0  212.08   19.80
  -4 -10   0  252.47   29.20
  -4 -10   0  263.37   23.10
  -4 -10   0  256.67   27.90
  -4 -10   0  256.37   31.40
  -4 -10   0  284.67   27.30
  -4 -10   0  282.97   29.80
  -4 -10   0  287.47   31.20
   4  10   0  278.27   28.90
   4  10   0  275.37   28.80
   4  10   0  244.48   16.10
   4  10   0  238.48   31.10
   4  10   0  198.78   26.40
   4  10   0  229.48   32.60
   4  10   0  251.57   28.50
   4  10   0  232.18   21.50
   4  10   0  235.88   25.20
   4  10   0  254.37   27.30
  -5 -10   0   55.19   18.80
  -5 -10   0   34.40   14.00
  -5 -10   0   57.89   13.00
  -5 -10   0   49.10   15.80
  -5 -10   0   51.99    7.90
  -5 -10   0   71.29   15.40
  -5 -10   0   67.39   17.80
  -5 -10   0   83.79   15.50
  -5 -10   0   64.89   19.10
  -5 -10   0   62.49   16.00
   5  10   0   72.99   22.70
   5  10   0   50.59   18.50
   5  10   0   45.30   16.20
   5  10   0   54.99   16.60
   5  10   0   57.69    8.40
   5  10   0   83.19   19.60
   5  10   0   87.99   18.20
   5  10   0   57.49   15.30
   5  10   0   68.59   14.80
  -6 -10   0   77.49   17.90
  -6 -10   0   87.99   17.70
  -6 -10   0   87.39   18.90
  -6 -10   0   55.99   20.80
  -6 -10   0   76.99   16.30
  -6 -10   0   76.09   16.40
  -6 -10   0   71.69   19.50
  -6 -10   0   66.69   20.20
  -6 -10   0   55.99   14.90
   6  10   0   52.59   15.10
   6  10   0   40.80   14.90
   6  10   0   78.59   24.70
   6  10   0   70.59   22.30
   6  10   0   83.29   20.70
   6  10   0   90.59   18.20
   6  10   0   89.49   20.10
   6  10   0   68.69   15.00
   6  10   0   44.90   16.00
  -7 -10   0   12.90   12.50
  -7 -10   0    8.90   11.40
  -7 -10   0    9.40    9.60
  -7 -10   0   26.20   14.00
  -7 -10   0   12.40   13.10
  -7 -10   0   39.60   17.60
  -7 -10   0   22.30   15.10
  -7 -10   0    8.50    9.90
   7  10   0   10.10   12.30
   7  10   0   -5.10   10.30
   7  10   0   12.80   13.40
   7  10   0    0.60   15.10
   7  10   0   -3.30   15.60
   7  10   0    2.60   12.70
   7  10   0   13.40   14.30
   7  10   0    2.30   11.00
  -8 -10   0  113.49   19.80
  -8 -10   0   83.99   18.60
  -8 -10   0   86.09   25.10
  -8 -10   0  106.89   23.00
  -8 -10   0  112.29   20.70
  -8 -10   0  162.38   26.70
  -8 -10   0  134.49   18.80
  -8 -10   0   92.79   17.70
  -8 -10   0  103.89   21.30
   8  10   0   95.19   24.70
   8  10   0  130.79   21.90
   8  10   0   71.79   17.10
   8  10   0  124.69   29.40
   8  10   0   73.59   18.10
   8  10   0  106.29   21.60
   8  10   0  125.29   21.90
   8  10   0  114.89   25.80
   8  10   0  118.79   20.40
  -9 -10   0  123.09   17.90
  -9 -10   0  126.69   25.90
  -9 -10   0   82.19   17.90
  -9 -10   0  133.79   20.40
  -9 -10   0  131.49   22.50
  -9 -10   0  129.99   21.80
  -9 -10   0  101.69   13.10
  -9 -10   0   84.79   21.20
  -9 -10   0   91.79   21.40
  -9 -10   0  108.59   25.70
   9  10   0   90.29   19.80
   9  10   0  100.09   22.70
   9  10   0   76.69   17.80
   9  10   0  146.59   22.20
   9  10   0  114.39   27.10
   9  10   0   95.89   20.20
   9  10   0   61.39   22.70
   9  10   0  122.79   23.60
 -10 -10   0    2.80   11.70
 -10 -10   0   49.99   16.10
 -10 -10   0   21.00    8.80
 -10 -10   0   31.40   15.00
 -10 -10   0   -7.40   15.20
 -10 -10   0   26.70   16.70
 -10 -10   0   17.40   11.80
 -10 -10   0   -5.60   14.50
  10  10   0   31.50   15.60
  10  10   0   15.70   15.70
  10  10   0   38.90   20.20
  10  10   0   25.30   15.80
  10  10   0   19.50   18.80
  10  10   0   24.70   15.90
  10  10   0   46.40   16.90
  10  10   0   47.40   18.60
  10  10   0   39.10   17.50
 -11 -10   0  119.49   21.30
 -11 -10   0   91.09   18.40
 -11 -10   0  113.69   21.30
 -11 -10   0  143.59   18.30
 -11 -10   0  155.28   28.10
 -11 -10   0  102.09   25.00
  11  10   0   91.39   24.20
  11  10   0  138.39   24.00
  11  10   0   93.29   22.50
  11  10   0  112.19   28.10
  11  10   0  162.38   30.70
  11  10   0  119.59   25.10
  11  10   0  119.49   22.60
 -12 -10   0   41.40   19.80
 -12 -10   0   16.60   15.50
 -12 -10   0   37.30   19.10
 -12 -10   0   18.80   16.00
 -12 -10   0   16.60   18.10
 -12 -10   0   -1.90   11.00
 -12 -10   0   -4.60   15.90
  12  10   0   54.69   23.30
  12  10   0    2.30   16.90
  12  10   0    6.10   18.00
  12  10   0   45.90   17.90
  12  10   0   -5.90   14.90
 -13 -10   0  -11.80   10.30
 -13 -10   0   19.50   18.50
 -13 -10   0   -2.10   14.90
 -13 -10   0   15.40   12.40
 -13 -10   0  -24.30   14.60
 -13 -10   0  -15.80   11.80
 -13 -10   0   -6.90   16.20
  13  10   0    3.80   19.40
  13  10   0    0.60   16.70
  13  10   0   -9.20   13.40
  13  10   0  -15.80   13.80
  13  10   0   -4.30   16.00
  13  10   0  -22.60   14.80
  13  10   0   -5.50   14.10
 -14 -10   0   38.60   12.80
 -14 -10   0   47.10   21.70
 -14 -10   0   35.00   15.90
 -14 -10   0   42.00   15.00
 -14 -10   0   81.39   21.40
 -14 -10   0   59.79   23.70
  14  10   0   58.69   23.30
  14  10   0   29.40   18.20
  14  10   0   23.70   20.10
  14  10   0   18.40   17.00
  14  10   0   18.00   24.70
  14  10   0   41.00   22.70
 -15 -10   0   29.30   21.10
 -15 -10   0   12.60   11.10
 -15 -10   0   21.00   18.40
 -15 -10   0   26.20   14.70
 -15 -10   0   14.80   15.90
 -15 -10   0   13.20   12.50
  15  10   0   38.50   27.10
  15  10   0    5.60   15.60
  15  10   0   10.50   17.60
  15  10   0   60.69   21.80
  15  10   0   23.80   17.10
 -16 -10   0   -6.20   14.90
 -16 -10   0    0.70    9.40
 -16 -10   0    0.40   19.40
 -16 -10   0   -6.70   11.60
 -16 -10   0   26.10   14.90
 -16 -10   0   33.00   19.90
  16  10   0   21.10   19.00
  16  10   0    0.50   15.20
  16  10   0   -7.20   15.40
  16  10   0    5.40   15.10
  17 -11   0   21.20   29.50
  17 -11   0   41.40   25.00
  17 -11   0   29.40   20.40
  17 -11   0   23.60   21.40
  17 -11   0   59.19   22.80
  17 -11   0   49.90   25.00
  17 -11   0   11.70   18.30
 -17  11   0   16.50   23.20
 -17  11   0    5.60   13.80
 -17  11   0   48.60   31.10
 -17  11   0   56.59   28.50
  16 -11   0   47.30   27.70
  16 -11   0    4.50   19.30
  16 -11   0   27.00   18.60
  16 -11   0   24.20   20.50
  16 -11   0   46.60   23.70
  16 -11   0    6.90   20.30
 -16  11   0   23.80   17.20
 -16  11   0    2.60   22.80
 -16  11   0   32.20   18.10
 -16  11   0   19.80   21.60
 -16  11   0   -2.90   26.10
  15 -11   0   41.00   22.40
  15 -11   0    4.90   22.20
  15 -11   0   26.40   23.00
  15 -11   0   22.10   21.00
  15 -11   0   77.79   22.70
  15 -11   0   44.50   23.20
  15 -11   0   72.69   24.40
 -15  11   0   89.49   26.70
 -15  11   0   60.49   21.30
 -15  11   0   51.09   22.80
 -15  11   0   65.99   28.20
 -15  11   0   38.50   18.10
 -15  11   0   51.59   11.60
 -15  11   0   14.30   21.60
  14 -11   0    4.40   16.80
  14 -11   0    1.70   18.40
  14 -11   0   10.60   15.30
  14 -11   0   54.19   24.80
  14 -11   0   -5.70   17.00
  14 -11   0   20.50   19.70
  14 -11   0   -0.70   14.10
  14 -11   0   17.70   20.60
 -14  11   0   -5.80   17.30
 -14  11   0   14.10    7.20
 -14  11   0   13.30    7.90
 -14  11   0   23.40   11.50
 -14  11   0   -6.60   13.20
 -14  11   0   -3.90   13.40
 -14  11   0   33.20   22.60
 -14  11   0    9.80   14.70
 -14  11   0  -15.50   16.50
  13 -11   0   14.90   17.30
  13 -11   0   28.40   20.00
  13 -11   0   27.00   22.50
  13 -11   0   15.40   18.50
  13 -11   0   36.60   19.50
  13 -11   0   23.70   17.60
  13 -11   0   33.20   23.60
  13 -11   0   34.70   14.90
 -13  11   0   42.10   19.00
 -13  11   0   59.29   20.00
 -13  11   0   44.60   22.30
 -13  11   0   20.80   10.80
 -13  11   0   39.10   11.00
 -13  11   0   12.60   13.00
 -13  11   0   28.40   19.90
 -13  11   0   21.20   18.40
 -13  11   0   15.50   13.90
  12 -11   0   29.20   21.10
  12 -11   0   28.60   20.60
  12 -11   0    9.30   13.60
  12 -11   0   45.30   20.10
  12 -11   0   53.99   18.60
  12 -11   0   35.90   19.60
  12 -11   0   43.50   18.30
 -12  11   0   64.39   16.00
 -12  11   0   29.40   22.50
 -12  11   0    3.20   17.40
 -12  11   0   22.30   19.60
 -12  11   0   53.49   17.90
 -12  11   0    3.30   16.80
  11 -11   0   -4.90   12.00
  11 -11   0  -15.60   13.10
  11 -11   0   12.70   14.40
  11 -11   0   -8.00   17.60
  11 -11   0   15.20   16.10
  11 -11   0    7.90   16.30
  11 -11   0   -8.30   15.10
  11 -11   0    4.00   13.10
  11 -11   0   51.39   23.90
 -11  11   0   29.00   17.60
 -11  11   0    2.60   12.60
 -11  11   0   32.20   16.60
 -11  11   0   14.80   13.10
 -11  11   0   20.10   18.80
 -11  11   0   -0.50   13.40
 -11  11   0   15.50   10.60
 -11  11   0    1.40   13.00
  10 -11   0   -6.70   16.10
  10 -11   0  -14.90   13.90
  10 -11   0   36.40   17.30
  10 -11   0   -3.20   12.90
  10 -11   0   15.60   15.10
  10 -11   0   15.60   12.10
 -10  11   0    6.10   13.00
 -10  11   0    1.80   17.80
 -10  11   0    7.00   14.60
 -10  11   0   13.80   13.50
 -10  11   0   -2.90   13.80
 -10  11   0    8.60   11.80
 -10  11   0   24.40   19.40
 -10  11   0   -0.40   11.80
 -10  11   0   -3.90   16.70
   9 -11   0   22.20   15.30
   9 -11   0   41.00   19.00
   9 -11   0    3.10   16.00
   9 -11   0   22.80   13.20
   9 -11   0   16.60   16.70
   9 -11   0   43.20   21.60
   9 -11   0   21.00   15.90
   9 -11   0   -7.10   15.50
   9 -11   0   22.00   12.20
  -9  11   0   30.90   19.10
  -9  11   0   29.40   14.90
  -9  11   0   17.90   16.10
  -9  11   0   20.50   13.50
  -9  11   0   20.60   18.00
  -9  11   0   -4.20   13.90
  -9  11   0   17.10   14.60
  -9  11   0   20.80   15.50
  -9  11   0   21.90   21.00
   8 -11   0   68.09   18.80
   8 -11   0   41.60   12.50
   8 -11   0   14.70   18.20
   8 -11   0   30.20   18.50
   8 -11   0   26.20   14.10
   8 -11   0   50.19   19.00
   8 -11   0   76.59   19.90
   8 -11   0    8.80   13.60
   8 -11   0   34.30   19.50
  -8  11   0   29.60   17.90
  -8  11   0   71.99   18.40
  -8  11   0   40.50   19.20
  -8  11   0   37.20   19.80
  -8  11   0   48.70   18.00
  -8  11   0   77.29   18.70
  -8  11   0   82.79   20.50
  -8  11   0   45.70   20.00
   7 -11   0   18.60   17.90
   7 -11   0   36.60   13.40
   7 -11   0   10.00   12.30
   7 -11   0   -6.10   15.60
   7 -11   0   31.00   15.10
   7 -11   0   22.50   14.30
   7 -11   0   29.80   17.20
   7 -11   0   24.70   11.20
   7 -11   0   20.40   16.30
  -7  11   0   16.50   14.00
  -7  11   0   28.00   13.70
  -7  11   0   34.30   20.60
  -7  11   0   42.50   17.30
  -7  11   0   28.40   18.90
  -7  11   0    4.90   14.40
  -7  11   0   45.70   15.10
  -7  11   0   33.80   15.80
  -7  11   0   11.60   15.60
   6 -11   0   23.40   13.60
   6 -11   0   -9.10   13.80
   6 -11   0   -3.70   15.10
   6 -11   0  -11.10   12.70
   6 -11   0   -0.70   16.40
   6 -11   0  -11.30    7.20
   6 -11   0   16.40   13.80
   6 -11   0   -0.40   12.30
  -6  11   0   -3.40   10.80
  -6  11   0   -5.00   13.20
  -6  11   0   -1.30   15.10
  -6  11   0   -2.80    8.80
  -6  11   0    7.40   15.60
  -6  11   0   37.00   18.20
  -6  11   0  -12.20   15.60
  -6  11   0  -18.90   10.20
   5 -11   0  113.29   20.80
   5 -11   0  163.38   26.20
   5 -11   0  135.29   23.30
   5 -11   0  208.38   29.20
   5 -11   0  164.58   25.40
   5 -11   0  195.78   28.00
   5 -11   0  179.28   27.70
   5 -11   0  160.48   17.60
   5 -11   0  159.88   23.00
   5 -11   0  131.59   20.80
   5 -11   0  182.88   22.40
  -5  11   0  172.38   24.40
  -5  11   0  161.68   23.50
  -5  11   0  171.48   25.80
  -5  11   0  160.38   21.90
  -5  11   0  141.79   24.30
  -5  11   0  163.38   25.90
  -5  11   0  168.48   27.70
  -5  11   0  145.79   26.40
  -5  11   0  197.48   22.40
   4 -11   0  391.86   29.00
   4 -11   0  448.06   34.50
   4 -11   0  448.26   33.80
   4 -11   0  417.06   22.30
   4 -11   0  401.46   33.10
   4 -11   0  413.56   28.60
   4 -11   0  379.16   23.20
   4 -11   0  500.45   36.40
   4 -11   0  496.35   31.40
   4 -11   0  480.45   35.10
   4 -11   0  418.86   32.10
  -4  11   0  402.36   31.40
  -4  11   0  399.16   34.30
  -4  11   0  432.36   34.70
  -4  11   0  441.16   25.50
  -4  11   0  403.46   32.70
  -4  11   0  417.86   34.90
  -4  11   0  493.35   33.40
  -4  11   0  452.95   34.00
   3 -11   0  298.97   24.90
   3 -11   0  373.66   35.30
   3 -11   0  363.76   29.60
   3 -11   0  329.47   34.50
   3 -11   0  289.47   24.80
   3 -11   0  306.97   27.80
   3 -11   0  304.77   32.90
   3 -11   0  315.27   18.40
   3 -11   0  340.67   20.40
   3 -11   0  318.87   29.70
   3 -11   0  366.76   26.10
   3 -11   0  305.27   32.00
  -3  11   0  289.87   32.60
  -3  11   0  374.66   51.89
  -3  11   0  334.47   20.30
  -3  11   0  367.66   30.40
  -3  11   0  323.87   31.30
  -3  11   0  385.26   40.50
  -3  11   0  398.46   38.40
  -3  11   0  347.97   28.60
   2 -11   0   42.50   16.60
   2 -11   0   41.70   13.90
   2 -11   0   30.30   15.90
   2 -11   0   45.20   14.30
   2 -11   0   32.30   13.50
   2 -11   0   28.70    8.50
   2 -11   0   31.40   15.10
   2 -11   0   40.60   14.20
   2 -11   0   43.80   15.20
   2 -11   0   27.30   14.70
   2 -11   0   25.20   13.60
  -2  11   0   14.50   14.00
  -2  11   0   23.50   15.10
  -2  11   0   25.50   14.20
  -2  11   0   67.59   26.80
  -2  11   0   60.99   18.90
  -2  11   0   39.50   22.10
  -2  11   0   30.20   13.20
  -2  11   0   53.29   17.70
  -2  11   0   24.50   14.20
  -2  11   0   41.00    8.80
   1 -11   0   38.80   17.60
   1 -11   0   22.80   13.10
   1 -11   0   18.90   13.10
   1 -11   0   34.40   12.80
   1 -11   0   15.20   13.20
   1 -11   0   33.20   16.10
   1 -11   0   19.90    7.60
   1 -11   0   16.70   12.10
   1 -11   0    0.10   13.20
   1 -11   0    5.10   11.90
   1 -11   0   21.00   12.80
   1 -11   0    3.80   12.70
  -1  11   0    6.10   17.20
  -1  11   0   -1.00   12.50
  -1  11   0   24.90   13.60
  -1  11   0   18.10   18.90
  -1  11   0  -16.70   20.80
  -1  11   0   10.60   13.30
  -1  11   0   31.90    7.00
  -1  11   0   19.30   14.20
  -1  11   0   31.80   17.40
   0 -11   0   36.70    8.70
   0 -11   0   62.19   16.60
   0 -11   0   44.20   15.50
   0 -11   0   27.00   14.40
   0 -11   0   42.20   18.70
   0 -11   0   51.49   14.60
   0 -11   0   38.30   14.10
   0 -11   0   26.70   14.00
   0 -11   0   41.20   12.30
   0 -11   0   79.79   19.30
   0  11   0   51.49   18.40
   0  11   0   70.49   18.50
   0  11   0   39.30   13.40
   0  11   0   26.40   21.20
   0  11   0   68.99   16.60
   0  11   0   45.10   15.40
   0  11   0   23.50   14.00
   0  11   0   41.70   19.90
   0  11   0   46.70   15.80
  -1 -11   0   69.79   11.00
  -1 -11   0   81.69   18.50
  -1 -11   0   65.09   16.80
  -1 -11   0   57.59   19.10
  -1 -11   0   52.29   15.00
  -1 -11   0   50.59   15.80
  -1 -11   0   49.90   14.00
  -1 -11   0   91.59   19.90
  -1 -11   0   88.59   16.10
  -1 -11   0   70.89   17.40
  -1 -11   0   87.19   17.90
   1  11   0   99.59   17.60
   1  11   0   52.59   16.40
   1  11   0   39.40   15.00
   1  11   0   50.19   19.30
   1  11   0   68.59   11.40
   1  11   0   48.00   16.70
   1  11   0   58.89   17.50
   1  11   0   78.99   16.00
   1  11   0   58.09   19.70
  -2 -11   0   64.39   18.60
  -2 -11   0   96.99   19.20
  -2 -11   0  100.59   19.60
  -2 -11   0   77.19   12.60
  -2 -11   0   90.49   20.80
  -2 -11   0   86.89   15.70
  -2 -11   0   88.99   17.80
  -2 -11   0  112.59   17.80
   2  11   0   80.79   17.00
   2  11   0   68.49   22.80
   2  11   0  118.99   18.80
   2  11   0   62.59   18.20
   2  11   0   66.69   17.30
   2  11   0   60.69   12.30
   2  11   0   93.69   19.10
   2  11   0   65.29   17.50
   2  11   0   76.59   23.50
   2  11   0   86.69   15.50
  -3 -11   0  254.47   20.10
  -3 -11   0  344.07   37.90
  -3 -11   0  280.67   30.10
  -3 -11   0  316.27   26.40
  -3 -11   0  241.98   27.60
  -3 -11   0  282.77   24.10
  -3 -11   0  290.27   31.80
  -3 -11   0  299.57   20.70
  -3 -11   0  333.87   33.50
  -3 -11   0  247.78   29.80
   3  11   0  332.47   21.70
   3  11   0  308.97   30.50
   3  11   0  239.88   32.30
   3  11   0  283.67   38.60
   3  11   0  252.17   29.90
   3  11   0  313.87   32.20
   3  11   0  282.27   20.70
   3  11   0  267.67   29.10
   3  11   0  335.67   29.10
   3  11   0  289.47   29.40
  -4 -11   0  431.46   25.60
  -4 -11   0  447.66   45.70
  -4 -11   0  345.37   28.10
  -4 -11   0  404.46   30.70
  -4 -11   0  372.16   28.80
  -4 -11   0  337.37   27.00
  -4 -11   0  362.56   29.60
  -4 -11   0  428.76   22.10
  -4 -11   0  406.66   28.70
  -4 -11   0  412.56   42.10
  -4 -11   0  435.06   33.60
   4  11   0  431.56   26.30
   4  11   0  383.36   30.20
   4  11   0  388.56   33.20
   4  11   0  431.06   32.50
   4  11   0  408.16   22.40
   4  11   0  366.06   30.10
   4  11   0  419.26   32.80
  -5 -11   0  601.54   43.80
  -5 -11   0  674.73   36.00
  -5 -11   0  568.64   34.90
  -5 -11   0  636.74   25.30
  -5 -11   0  628.44   40.90
  -5 -11   0  573.34   40.20
  -5 -11   0  664.13   33.60
  -5 -11   0  593.44   41.50
  -5 -11   0  585.24   36.00
   5  11   0  606.04   33.00
   5  11   0  647.34   39.00
   5  11   0  591.74   40.70
   5  11   0  573.44   39.50
   5  11   0  592.94   47.10
   5  11   0  592.54   45.90
   5  11   0  615.44   39.40
   5  11   0  600.04   37.50
   5  11   0  661.63   38.20
   5  11   0  620.44   25.60
  -6 -11   0    7.20   12.50
  -6 -11   0   29.00   16.70
  -6 -11   0    6.70   11.80
  -6 -11   0   -4.60   11.60
  -6 -11   0    3.10   15.20
  -6 -11   0    3.80   11.40
  -6 -11   0   25.10   12.50
  -6 -11   0   12.00   11.20
  -6 -11   0    6.70   16.40
   6  11   0   -2.00    3.00
   6  11   0    9.30    9.40
   6  11   0   -8.20   19.10
   6  11   0  -18.20   10.10
   6  11   0   -4.50   11.60
   6  11   0   -8.70   12.00
   6  11   0    8.70   15.20
   6  11   0    9.70   19.80
   6  11   0    2.20   12.80
   6  11   0    5.30   10.30
   6  11   0   -8.50   14.20
  -7 -11   0   -4.30   10.70
  -7 -11   0    2.70   13.70
  -7 -11   0   39.50   17.60
  -7 -11   0    3.50   12.60
  -7 -11   0   23.40   11.50
  -7 -11   0    1.40   12.00
  -7 -11   0   -1.60    9.70
  -7 -11   0    9.00   17.80
  -7 -11   0   -0.60   14.20
   7  11   0   -9.70   14.20
   7  11   0    7.80   11.30
   7  11   0   15.60   12.80
   7  11   0   12.20   21.00
   7  11   0    9.50   15.80
   7  11   0   38.80   22.70
   7  11   0   11.60   14.00
  -8 -11   0    6.80   12.00
  -8 -11   0   22.90   15.10
  -8 -11   0  -17.60   14.00
  -8 -11   0    6.00    4.60
  -8 -11   0   -2.50   13.70
  -8 -11   0  -15.60   14.10
  -8 -11   0   12.00    6.70
  -8 -11   0  -18.40   13.10
  -8 -11   0    5.40   11.80
  -8 -11   0   -3.00   11.60
   8  11   0   14.40   15.60
   8  11   0  -17.40   10.90
   8  11   0   35.40   13.80
   8  11   0   30.40   21.80
   8  11   0   18.60   16.00
   8  11   0   -3.50   12.10
   8  11   0  -12.00   19.70
   8  11   0  -14.00   11.00
   8  11   0  -13.70   11.50
  -9 -11   0   32.20   10.30
  -9 -11   0   23.70   15.70
  -9 -11   0    8.40   15.20
  -9 -11   0   -0.90   12.70
  -9 -11   0   21.40   14.20
  -9 -11   0    0.60   10.60
  -9 -11   0   18.90    7.10
  -9 -11   0   32.10   16.00
   9  11   0   25.70   20.70
   9  11   0    9.10   15.20
   9  11   0   24.90   15.00
   9  11   0   -5.70   13.50
   9  11   0   25.00   15.80
   9  11   0    2.90   15.50
   9  11   0    1.50   18.30
   9  11   0   12.30   14.60
 -10 -11   0   46.30   10.00
 -10 -11   0    4.90   15.70
 -10 -11   0   29.70   13.90
 -10 -11   0   50.69   20.10
 -10 -11   0    5.80   14.10
 -10 -11   0   26.50   14.40
 -10 -11   0   43.60   18.20
 -10 -11   0   16.50   14.60
  10  11   0   14.50   11.60
  10  11   0   26.90   15.00
  10  11   0   32.30   21.50
  10  11   0   41.80   23.30
  10  11   0   19.60   10.00
  10  11   0   42.20   23.60
  10  11   0   53.49   17.70
  10  11   0   32.70   17.80
  10  11   0    5.20   14.20
 -11 -11   0    6.50   12.30
 -11 -11   0    9.10   12.90
 -11 -11   0   13.80   16.60
 -11 -11   0   -1.00   14.90
 -11 -11   0    7.10   13.30
 -11 -11   0  -12.10   14.90
 -11 -11   0    5.60   12.10
 -11 -11   0   17.50    8.60
  11  11   0  -10.60   11.40
  11  11   0   44.80   18.90
  11  11   0    7.90   16.40
  11  11   0   12.90   20.30
  11  11   0  -15.70   17.00
 -12 -11   0   29.60   19.30
 -12 -11   0   25.90   19.30
 -12 -11   0   17.40   12.70
 -12 -11   0   45.50   12.50
  12  11   0   40.60   16.30
  12  11   0   -5.30   17.00
  12  11   0   -2.50   17.80
  12  11   0   31.90   19.50
  12  11   0   34.90   23.10
  12  11   0   20.90   16.70
  12  11   0   40.00   22.00
 -13 -11   0  175.38   26.30
 -13 -11   0  160.48   20.70
 -13 -11   0  219.48   29.50
 -13 -11   0  167.28   30.50
 -13 -11   0  178.98   26.30
 -13 -11   0  121.39   28.90
 -13 -11   0  179.88   30.10
  13  11   0  156.58   29.00
  13  11   0  170.58   34.10
  13  11   0  189.88   31.60
  13  11   0  132.09   24.80
  13  11   0  187.98   34.90
  13  11   0  168.68   28.90
  13  11   0  144.39   28.50
 -14 -11   0  108.89   21.50
 -14 -11   0   77.79   23.20
 -14 -11   0  114.89   26.40
 -14 -11   0  101.89   18.00
 -14 -11   0  131.29   24.30
  14  11   0  126.39   29.90
  14  11   0   67.39   26.30
  14  11   0  109.39   31.50
  14  11   0  111.49   25.30
  14  11   0   99.69   24.80
 -15 -11   0   23.60   15.00
 -15 -11   0   26.70   16.60
 -15 -11   0   32.70   12.40
 -15 -11   0   28.50   12.30
 -15 -11   0    4.70   19.60
 -15 -11   0    7.50   17.00
  15  11   0    2.80   17.10
  15  11   0   22.30   18.70
  15  11   0   46.80   21.40
  15  11   0   39.80   23.20
  15  11   0   28.10   18.40
  15  11   0   48.70   20.40
 -16 -11   0   16.60   19.80
 -16 -11   0   25.40   10.60
 -16 -11   0   -7.90   18.40
  16  11   0   64.79   22.40
  16  11   0   24.30   18.50
  16  11   0  -14.70   18.50
  16  11   0    5.20   23.10
  16  11   0   43.70   20.70
  16  11   0   -3.40   19.70
  16 -12   0   27.50   21.00
  16 -12   0   14.70   21.10
  16 -12   0   43.60   22.60
  16 -12   0   33.00   17.60
  16 -12   0   24.80   22.00
  16 -12   0   13.90   20.80
 -16  12   0   28.50   12.70
 -16  12   0   -3.40   22.40
 -16  12   0   94.69   32.60
 -16  12   0   32.20   26.00
 -16  12   0    4.10   14.30
  15 -12   0    6.10   18.00
  15 -12   0   21.90   19.10
  15 -12   0  -10.40   16.70
  15 -12   0   40.70   22.30
  15 -12   0   30.80   19.30
  15 -12   0   59.39   26.50
 -15  12   0   -5.00   16.10
 -15  12   0    1.10    8.90
 -15  12   0    8.30    5.40
 -15  12   0  -18.90   17.20
 -15  12   0   15.60   22.00
 -15  12   0    5.90   25.10
 -15  12   0    8.10    6.30
 -15  12   0  -14.90   16.40
  14 -12   0   15.20   18.70
  14 -12   0    9.10   16.30
  14 -12   0  -17.90   16.40
  14 -12   0   12.00   15.90
  14 -12   0   34.60   20.40
  14 -12   0    8.30   18.80
 -14  12   0    3.90   15.40
 -14  12   0    9.50   12.40
 -14  12   0    1.40    8.30
 -14  12   0   18.70   19.20
 -14  12   0    5.60   16.20
 -14  12   0    5.70    7.90
 -14  12   0  -13.60   12.50
 -14  12   0  -17.60   21.30
  13 -12   0   62.69   26.50
  13 -12   0   18.50   16.80
  13 -12   0   17.20   19.30
  13 -12   0   10.20   19.30
  13 -12   0    5.20   13.00
  13 -12   0    7.80   17.40
  13 -12   0   57.29   25.10
  13 -12   0    9.10   15.70
  13 -12   0   34.90   17.10
 -13  12   0    1.80   14.20
 -13  12   0   38.80   19.50
 -13  12   0    1.60   17.80
 -13  12   0   33.80   17.70
 -13  12   0   19.20   16.60
 -13  12   0   29.00   11.50
 -13  12   0   12.30   11.90
 -13  12   0   10.90   10.30
 -13  12   0   33.30   21.90
 -13  12   0   26.50   24.60
  12 -12   0    6.30   16.00
  12 -12   0   32.40   18.50
  12 -12   0   39.20   19.70
  12 -12   0   49.60   23.50
  12 -12   0   31.70   20.00
 -12  12   0   10.70   14.00
 -12  12   0   33.70   13.40
 -12  12   0   40.30   23.70
 -12  12   0   41.70   21.20
 -12  12   0   66.79   21.40
 -12  12   0   48.10   19.20
 -12  12   0   40.80   16.00
  11 -12   0   27.10   20.90
  11 -12   0   12.50   17.40
  11 -12   0   47.00   20.00
  11 -12   0   13.30   18.40
  11 -12   0   34.40   17.80
  11 -12   0   18.60   15.30
  11 -12   0   24.20   20.70
  11 -12   0   28.30   18.30
  11 -12   0   11.40   14.70
 -11  12   0   55.59   20.50
 -11  12   0    8.60   13.70
 -11  12   0   45.80   21.40
 -11  12   0   29.90   14.60
 -11  12   0   -8.10   17.30
 -11  12   0    2.90   19.20
 -11  12   0   37.90   18.20
 -11  12   0   22.20   18.20
 -11  12   0    2.90   15.90
  10 -12   0   83.79   26.60
  10 -12   0   86.29   22.00
  10 -12   0   79.59   19.70
  10 -12   0   62.09   20.60
  10 -12   0   58.89   17.40
  10 -12   0  123.99   20.50
  10 -12   0   93.89   23.70
  10 -12   0  117.89   28.10
  10 -12   0   63.59   24.30
 -10  12   0   63.29   20.40
 -10  12   0  139.39   28.80
 -10  12   0   68.59   29.30
 -10  12   0   91.79   22.20
 -10  12   0  109.09   22.20
 -10  12   0   77.99   23.60
 -10  12   0   95.19   21.70
   9 -12   0  285.77   30.50
   9 -12   0  235.98   36.40
   9 -12   0  321.67   34.20
   9 -12   0  287.47   25.60
   9 -12   0  333.17   41.80
   9 -12   0  315.57   38.10
   9 -12   0  285.47   38.30
   9 -12   0  295.97   33.60
   9 -12   0  337.77   41.00
  -9  12   0  265.07   35.30
  -9  12   0  376.96   43.90
  -9  12   0  360.26   36.30
  -9  12   0  297.87   33.10
  -9  12   0  288.17   33.70
  -9  12   0  367.06   31.80
  -9  12   0  306.57   36.80
  -9  12   0  376.96   42.70
  -9  12   0  316.17   35.40
   8 -12   0  106.89   21.80
   8 -12   0   71.99   20.90
   8 -12   0   60.19   17.60
   8 -12   0   58.99   17.30
   8 -12   0   83.59   23.20
   8 -12   0   77.99   20.80
   8 -12   0   75.29   22.00
   8 -12   0   72.19   23.20
   8 -12   0   86.69   23.00
   8 -12   0   82.59   23.30
  -8  12   0   87.19   20.30
  -8  12   0  107.99   21.80
  -8  12   0   66.59   23.90
  -8  12   0   86.49   24.90
  -8  12   0  120.19   22.70
  -8  12   0   57.19   25.80
  -8  12   0   72.99   22.80
  -8  12   0   77.89   20.80
   7 -12   0   31.20   19.20
   7 -12   0   46.10   16.50
   7 -12   0   44.80   18.10
   7 -12   0   46.60   22.10
   7 -12   0   39.00   20.30
   7 -12   0   20.70   11.00
   7 -12   0   19.10   14.60
   7 -12   0   50.79   19.30
   7 -12   0   58.89   16.80
  -7  12   0   81.89   19.60
  -7  12   0   89.99   23.10
  -7  12   0   54.89   21.70
  -7  12   0   14.00   18.80
  -7  12   0   46.90   18.10
  -7  12   0   15.00   19.90
  -7  12   0   22.50   15.10
  -7  12   0   45.50   18.50
  -7  12   0   47.20   15.30
  -7  12   0   37.00   19.50
   6 -12   0   86.69   19.70
   6 -12   0   90.59   23.70
   6 -12   0  119.09   23.40
   6 -12   0   87.79   21.00
   6 -12   0   71.79   19.40
   6 -12   0   55.89   12.00
   6 -12   0   42.90   21.70
   6 -12   0   86.99   20.60
  -6  12   0   72.09   23.00
  -6  12   0   41.80   16.40
  -6  12   0   76.79   22.50
  -6  12   0   56.99   21.30
  -6  12   0   61.49   17.80
  -6  12   0   71.79   16.20
  -6  12   0   40.60   21.60
  -6  12   0   73.29   21.60
  -6  12   0  106.59   22.80
   5 -12   0    0.40   14.50
   5 -12   0    3.90    8.80
   5 -12   0  -19.50   13.90
   5 -12   0   24.80   13.60
   5 -12   0   10.90   16.50
   5 -12   0    6.90    7.70
   5 -12   0    7.90   10.30
   5 -12   0   -6.80   12.70
   5 -12   0   18.50   12.60
  -5  12   0    8.30   15.10
  -5  12   0   12.80   17.30
  -5  12   0   -9.90   16.00
  -5  12   0  -16.30   11.10
  -5  12   0   -2.80    9.10
  -5  12   0   11.30   14.70
  -5  12   0  -17.90   13.70
  -5  12   0    6.20   26.80
  -5  12   0   17.90   17.00
   4 -12   0   63.49   18.40
   4 -12   0   46.00   13.90
   4 -12   0   70.99   11.20
   4 -12   0   73.19   13.00
   4 -12   0   76.59   17.10
   4 -12   0   57.29   18.70
   4 -12   0   42.50   17.10
   4 -12   0   44.00   16.00
   4 -12   0   35.60   14.80
   4 -12   0   32.70   17.00
   4 -12   0   60.49   17.70
   4 -12   0   41.20   15.10
  -4  12   0   39.90   19.50
  -4  12   0   63.39   22.40
  -4  12   0   39.50   15.90
  -4  12   0   34.20   20.90
  -4  12   0   59.89   12.80
  -4  12   0   83.99   22.70
  -4  12   0   58.69   18.20
  -4  12   0   23.70   16.90
  -4  12   0   40.50   15.60
   3 -12   0  178.88   26.90
   3 -12   0  158.78   25.50
   3 -12   0  162.88   23.20
   3 -12   0  176.48   28.00
   3 -12   0  149.09   23.70
   3 -12   0  182.38   28.00
   3 -12   0  165.18   16.00
   3 -12   0  170.58   27.00
   3 -12   0  186.18   25.20
   3 -12   0  137.29   22.10
   3 -12   0  200.98   24.70
   3 -12   0  180.88   15.50
  -3  12   0  174.18   25.00
  -3  12   0  160.08   17.30
  -3  12   0  169.18   24.20
  -3  12   0  184.38   26.00
  -3  12   0  172.88   23.80
  -3  12   0  209.68   33.70
  -3  12   0  200.18   27.70
  -3  12   0  140.49   26.70
  -3  12   0  137.29   25.40
  -3  12   0  143.59   24.80
   2 -12   0  132.59   21.70
   2 -12   0  181.48   24.50
   2 -12   0  128.99   18.20
   2 -12   0  144.89   24.30
   2 -12   0  132.59   20.50
   2 -12   0  112.19   13.30
   2 -12   0  155.68   22.10
   2 -12   0  132.89   21.40
   2 -12   0  148.89   27.20
   2 -12   0  143.99   24.20
   2 -12   0  141.99   24.60
  -2  12   0  112.99   20.40
  -2  12   0  174.18   25.10
  -2  12   0  163.28   22.90
  -2  12   0  128.79   22.90
  -2  12   0  193.78   30.70
  -2  12   0  114.99   21.90
  -2  12   0  160.88   27.50
  -2  12   0  108.09   20.60
   1 -12   0   16.70   11.70
   1 -12   0   40.80   16.90
   1 -12   0   50.19   16.40
   1 -12   0   48.80   16.70
   1 -12   0   37.10   14.70
   1 -12   0   19.20    8.10
   1 -12   0   38.40   14.80
   1 -12   0   38.80   13.30
  -1  12   0   26.30   16.60
  -1  12   0   28.40   15.00
  -1  12   0   45.20   19.70
  -1  12   0   13.70   17.00
  -1  12   0   17.40    5.50
  -1  12   0    2.20   12.30
  -1  12   0   15.90   15.60
  -1  12   0   26.60   14.10
  -1  12   0    9.90   13.50
  -1  12   0   25.40   14.40
   0 -12   0   20.10   14.70
   0 -12   0   22.40    8.20
   0 -12   0   10.70   11.80
   0 -12   0   21.30   13.40
   0 -12   0   18.80   14.70
   0 -12   0   25.90   13.40
   0 -12   0   27.80   15.50
   0 -12   0   15.30   12.50
   0 -12   0   27.20   18.70
   0  12   0   43.50   15.90
   0  12   0   26.00   13.20
   0  12   0   20.50   12.80
   0  12   0   37.40   13.70
   0  12   0   31.10   16.60
   0  12   0    1.20   19.60
   0  12   0   14.50   15.80
  -1 -12   0   25.20   14.20
  -1 -12   0   27.70   13.10
  -1 -12   0   -1.00   11.30
  -1 -12   0    7.00   10.90
  -1 -12   0   28.90   12.60
  -1 -12   0   13.00   12.90
  -1 -12   0   11.50    8.00
  -1 -12   0   40.60   15.20
  -1 -12   0   12.90   14.60
  -1 -12   0   26.40   13.90
  -1 -12   0   -1.70   11.70
   1  12   0    6.80   12.40
   1  12   0   14.00    8.30
   1  12   0   30.30   14.40
   1  12   0   42.40   22.40
   1  12   0   16.10   19.30
   1  12   0   41.90   16.80
   1  12   0   44.10   18.40
   1  12   0   -9.10   11.80
  -2 -12   0  122.69   22.00
  -2 -12   0   89.79   19.10
  -2 -12   0   96.99   20.00
  -2 -12   0   83.19   19.60
  -2 -12   0   96.49   23.90
  -2 -12   0  101.09   19.80
  -2 -12   0   82.69   16.10
  -2 -12   0  115.29   19.10
  -2 -12   0  107.79   23.00
   2  12   0  104.29   25.00
   2  12   0  108.59   25.10
   2  12   0  114.79   23.60
   2  12   0   84.29   13.40
   2  12   0   94.29   20.80
   2  12   0   91.69   19.30
   2  12   0   80.29   19.20
   2  12   0   85.89   19.00
   2  12   0   89.99   16.10
  -3 -12   0    0.80   13.70
  -3 -12   0   20.30   13.10
  -3 -12   0    9.60   15.10
  -3 -12   0    6.90   13.30
  -3 -12   0   50.09   16.20
  -3 -12   0   29.10   14.80
  -3 -12   0   11.90   13.00
  -3 -12   0   17.30   10.90
  -3 -12   0   19.60   10.10
  -3 -12   0   11.80   15.40
   3  12   0   -6.60   15.80
   3  12   0   25.80   10.30
   3  12   0   18.80   12.80
   3  12   0   33.60   16.20
   3  12   0    9.70    9.30
   3  12   0   -1.70   11.80
   3  12   0   15.70   14.70
   3  12   0   31.90   24.00
   3  12   0   22.50   11.20
   3  12   0   39.70   18.60
  -4 -12   0   20.80    8.90
  -4 -12   0   16.20   11.60
  -4 -12   0   21.70   16.60
  -4 -12   0   15.30   10.10
  -4 -12   0    0.30   13.40
  -4 -12   0   23.40   15.00
  -4 -12   0   29.10   13.80
   4  12   0   17.10   13.90
   4  12   0   44.30   11.90
   4  12   0    8.00   12.00
   4  12   0    4.10   15.80
   4  12   0    2.30   11.20
   4  12   0   26.30   21.10
   4  12   0   22.40    8.80
   4  12   0   16.50   22.30
   4  12   0   22.60   11.70
  -5 -12   0   18.60   17.60
  -5 -12   0    0.50    6.40
  -5 -12   0  -11.30   14.90
  -5 -12   0   20.80   15.20
  -5 -12   0   12.30   14.30
  -5 -12   0   14.20   12.20
  -5 -12   0   -5.60   10.10
  -5 -12   0   -2.70   13.80
  -5 -12   0   15.80   11.70
  -5 -12   0   10.10   15.10
   5  12   0   27.90   17.70
   5  12   0    0.20   15.80
   5  12   0   12.00   12.00
   5  12   0    1.70   10.70
   5  12   0   25.80   13.10
   5  12   0    6.10    9.90
   5  12   0   -3.90   10.80
   5  12   0   25.70   18.60
   5  12   0    7.90   10.00
  -6 -12   0  212.58   31.90
  -6 -12   0  178.98   28.00
  -6 -12   0  165.08   22.40
  -6 -12   0  201.88   31.10
  -6 -12   0  171.28   29.50
  -6 -12   0  190.38   25.70
  -6 -12   0  195.18   23.20
  -6 -12   0  250.17   26.90
  -6 -12   0  190.78   25.30
   6  12   0  193.08   31.00
   6  12   0  243.68   30.70
   6  12   0  203.18   26.60
   6  12   0  194.18   27.10
   6  12   0  222.48   38.20
   6  12   0  175.48   11.00
   6  12   0  216.58   27.80
   6  12   0  249.97   32.40
   6  12   0  221.38   28.60
   6  12   0  225.68   30.80
  -7 -12   0   97.29   20.50
  -7 -12   0   88.59   24.10
  -7 -12   0   93.29   21.00
  -7 -12   0   83.19   21.40
  -7 -12   0  108.09   19.00
  -7 -12   0   88.19   17.70
  -7 -12   0   98.19   23.80
  -7 -12   0   50.69   19.00
   7  12   0   49.20   22.40
   7  12   0  106.09   20.30
   7  12   0   88.09   20.90
   7  12   0   89.69   24.40
   7  12   0  142.39   34.70
   7  12   0  113.29   24.00
   7  12   0   58.29   16.00
   7  12   0   90.69   22.30
  -8 -12   0  106.99   21.40
  -8 -12   0  153.18   22.70
  -8 -12   0  114.49   20.80
  -8 -12   0   97.39   19.70
  -8 -12   0  119.19   21.20
  -8 -12   0  118.89   27.50
  -8 -12   0   65.89   21.00
  -8 -12   0   98.29   22.00
   8  12   0   86.69   26.60
   8  12   0  141.09   22.70
   8  12   0   95.79   26.50
   8  12   0  115.69   23.30
   8  12   0  111.79   22.40
   8  12   0   52.49   28.30
   8  12   0  125.39   25.10
   8  12   0   89.29   20.20
  -9 -12   0   82.29   26.00
  -9 -12   0   40.60   21.10
  -9 -12   0   80.19   23.20
  -9 -12   0   46.70   15.70
  -9 -12   0   48.40   17.50
  -9 -12   0   35.60   18.70
  -9 -12   0   21.00   18.10
  -9 -12   0   19.20   13.40
   9  12   0   29.50   24.40
   9  12   0   35.40   12.50
   9  12   0   22.30   19.30
   9  12   0   13.50   15.60
   9  12   0   35.70   18.00
   9  12   0   56.79   21.40
   9  12   0    4.80   18.40
 -10 -12   0   16.70    7.20
 -10 -12   0   27.40   18.40
 -10 -12   0   22.20   20.00
 -10 -12   0   18.00   17.30
 -10 -12   0    0.40   15.40
 -10 -12   0   -3.40   11.80
 -10 -12   0   16.90   13.90
  10  12   0  -18.20   19.30
  10  12   0   19.70   19.10
  10  12   0   15.40   16.70
  10  12   0   25.10   13.90
  10  12   0   19.80   17.00
  10  12   0   10.90   19.90
  10  12   0    9.30   14.40
 -11 -12   0   61.99   26.30
 -11 -12   0   84.19   12.70
 -11 -12   0   62.49   20.50
 -11 -12   0   60.89   20.70
 -11 -12   0   62.59   16.50
 -11 -12   0   36.90   21.20
  11  12   0   41.50   17.50
  11  12   0  105.79   24.20
  11  12   0   60.99   21.20
  11  12   0  115.19   28.80
  11  12   0   39.20   24.30
 -12 -12   0   68.19   23.50
 -12 -12   0   87.29   22.20
 -12 -12   0   86.29   20.50
 -12 -12   0   80.99   27.40
 -12 -12   0  142.49   27.60
 -12 -12   0  111.49   15.40
 -12 -12   0  111.59   22.20
  12  12   0   87.49   23.80
  12  12   0   86.49   28.80
  12  12   0  135.09   32.50
  12  12   0   83.19   23.20
  12  12   0  113.59   29.90
  12  12   0   59.19   30.70
 -13 -12   0   42.60   11.60
 -13 -12   0   33.30   19.60
 -13 -12   0   11.00   15.60
 -13 -12   0    4.20   23.10
 -13 -12   0   19.90   10.40
 -13 -12   0   27.80   20.50
 -13 -12   0   55.59   19.50
 -13 -12   0    6.20   17.90
  13  12   0   33.50   19.80
  13  12   0   -9.50   18.80
  13  12   0   44.10   18.30
  13  12   0   48.30   21.20
  13  12   0   29.70   19.40
  13  12   0   84.29   28.70
  13  12   0   10.70   16.60
 -14 -12   0   48.30   18.30
 -14 -12   0   22.40   10.90
 -14 -12   0   37.30   19.10
 -14 -12   0   66.39   19.00
 -14 -12   0   27.20   12.70
  14  12   0   26.10   25.50
  14  12   0   -6.50   16.80
  14  12   0   31.40   17.40
  14  12   0   -0.80   15.20
 -15 -12   0   90.99   25.60
 -15 -12   0   60.99   23.40
 -15 -12   0   46.40   12.30
 -15 -12   0   62.69   15.20
 -15 -12   0   74.39   20.80
  15  12   0   56.29   23.00
  15  12   0   35.10   18.90
  15  12   0  100.49   31.10
  15  12   0   49.20   35.10
  15  12   0   74.39   27.20
  15  12   0   56.29   19.70
  16 -13   0   83.09   31.50
  16 -13   0   98.69   29.70
  16 -13   0   93.29   23.50
  16 -13   0   99.09   24.00
  16 -13   0   88.59   30.00
  16 -13   0  107.79   32.90
 -16  13   0   82.19   19.90
 -16  13   0   57.79   25.70
 -16  13   0   43.00   24.70
 -16  13   0   53.49   25.70
  15 -13   0  155.98   35.40
  15 -13   0  104.99   29.30
  15 -13   0   95.39   24.30
  15 -13   0  150.38   34.00
  15 -13   0  184.38   36.80
  15 -13   0  104.99   32.30
  15 -13   0  147.79   29.80
 -15  13   0  105.89   14.00
 -15  13   0  173.68   36.00
 -15  13   0  168.48   31.70
 -15  13   0  214.68   43.30
 -15  13   0  108.79   18.70
 -15  13   0  143.79   16.20
 -15  13   0  162.78   33.70
 -15  13   0  179.48   36.60
  14 -13   0  195.48   33.20
  14 -13   0  170.48   30.30
  14 -13   0   99.29   23.40
  14 -13   0  214.68   37.00
  14 -13   0   97.19   26.50
  14 -13   0  162.08   34.10
  14 -13   0  132.19   32.30
  14 -13   0  158.78   30.50
 -14  13   0  160.58   19.80
 -14  13   0  146.89   48.50
 -14  13   0  186.68   30.70
 -14  13   0  147.39   23.60
 -14  13   0  189.88   34.10
 -14  13   0  102.29   16.60
 -14  13   0  133.49   29.30
 -14  13   0   95.89   30.80
  13 -13   0  152.88   28.80
  13 -13   0  150.48   29.00
  13 -13   0  124.99   24.30
  13 -13   0  127.19   31.80
  13 -13   0  114.19   23.50
  13 -13   0  141.39   28.70
  13 -13   0  154.78   32.90
  13 -13   0   90.39   24.60
 -13  13   0  147.39   33.10
 -13  13   0   66.79   23.50
 -13  13   0  111.89   27.50
 -13  13   0  141.69   36.50
 -13  13   0   92.19   20.00
 -13  13   0   93.49   29.00
 -13  13   0  107.89   19.10
  12 -13   0   90.89   22.50
  12 -13   0   91.79   23.70
  12 -13   0   75.69   20.80
  12 -13   0   75.49   27.80
  12 -13   0  101.89   25.20
  12 -13   0   70.09   18.80
  12 -13   0  118.39   28.60
  12 -13   0   46.90   20.10
  12 -13   0   87.99   28.80
 -12  13   0   90.19   30.00
 -12  13   0   54.69   20.40
 -12  13   0   63.59   21.90
 -12  13   0   74.29   22.20
 -12  13   0   59.39   22.40
 -12  13   0   87.39   22.00
 -12  13   0   96.69   27.90
 -12  13   0   88.89   19.40
  11 -13   0   29.20   19.20
  11 -13   0   54.39   19.60
  11 -13   0    1.60   16.00
  11 -13   0   51.29   18.00
  11 -13   0   86.59   26.60
  11 -13   0   47.40   16.90
  11 -13   0   22.80   21.80
 -11  13   0   38.40   17.60
 -11  13   0    9.50   22.30
 -11  13   0   46.50   18.20
 -11  13   0   25.60   17.40
 -11  13   0   42.20   22.10
 -11  13   0   55.09   18.10
 -11  13   0   19.00   15.90
 -11  13   0   27.90   19.30
 -11  13   0   25.10   18.00
 -11  13   0   43.20   22.20
  10 -13   0   62.19   18.80
  10 -13   0   81.09   18.40
  10 -13   0   91.79   25.40
  10 -13   0   98.39   23.90
  10 -13   0   98.69   25.30
  10 -13   0   99.89   26.70
  10 -13   0   59.79   22.80
  10 -13   0  134.79   27.10
  10 -13   0   82.29   21.40
 -10  13   0   81.09   23.50
 -10  13   0   84.69   25.20
 -10  13   0   71.29   25.50
 -10  13   0  109.09   23.80
 -10  13   0   80.29   20.30
 -10  13   0  113.19   23.20
 -10  13   0  133.19   24.20
 -10  13   0   92.99   25.70
   9 -13   0   87.79   25.70
   9 -13   0   65.19   22.60
   9 -13   0  111.79   27.70
   9 -13   0   61.79   20.90
   9 -13   0   77.59   22.50
   9 -13   0   32.60   21.90
   9 -13   0  104.09   18.50
   9 -13   0   93.29   20.20
   9 -13   0   56.49   19.40
  -9  13   0   41.80   23.60
  -9  13   0  117.99   23.20
  -9  13   0   92.09   21.60
  -9  13   0   90.79   27.20
  -9  13   0   75.09   20.30
  -9  13   0   58.49   20.00
  -9  13   0   61.89   22.10
   8 -13   0   44.40   15.70
   8 -13   0   66.49   23.30
   8 -13   0   16.80   12.50
   8 -13   0   39.70   17.90
   8 -13   0   45.80   21.20
   8 -13   0   45.90   23.30
   8 -13   0   69.49   23.30
   8 -13   0   28.60   17.60
  -8  13   0   22.50   12.90
  -8  13   0   42.70   17.20
  -8  13   0    8.30   17.60
  -8  13   0   43.70   16.50
  -8  13   0    1.40   16.00
  -8  13   0   17.30   15.70
  -8  13   0   10.00   18.40
  -8  13   0   30.00   21.40
  -8  13   0   17.10   19.50
  -8  13   0   39.50   15.70
   7 -13   0   47.00   12.60
   7 -13   0   68.09   22.10
   7 -13   0   60.99   18.90
   7 -13   0  107.19   25.50
   7 -13   0   62.99   14.50
   7 -13   0   71.39   16.50
   7 -13   0   40.80   18.50
   7 -13   0   76.69   21.00
   7 -13   0   46.30   18.80
  -7  13   0  116.39   29.20
  -7  13   0   42.70   15.40
  -7  13   0   76.19   20.70
  -7  13   0   76.69   20.40
  -7  13   0   74.99   19.50
  -7  13   0  105.39   25.40
  -7  13   0   56.19   25.00
  -7  13   0   95.39   23.90
   6 -13   0    6.40    9.80
   6 -13   0   -0.50   12.30
   6 -13   0   -9.40   12.60
   6 -13   0    5.70    9.20
   6 -13   0  -12.70   10.30
   6 -13   0   13.30   16.00
   6 -13   0    2.00   11.30
   6 -13   0  -15.20   12.30
   6 -13   0   18.80   14.90
   6 -13   0   -4.40   13.60
   6 -13   0   -8.00   10.30
  -6  13   0    9.70   12.20
  -6  13   0    7.00   16.10
  -6  13   0   16.20   16.30
  -6  13   0   49.90   21.70
  -6  13   0   32.80   16.40
  -6  13   0    3.10   17.90
  -6  13   0   11.50   12.70
  -6  13   0  -20.40   17.30
  -6  13   0  -18.10   15.00
   5 -13   0    2.10    9.40
   5 -13   0   18.40   12.40
   5 -13   0   29.00   15.60
   5 -13   0   24.60   16.10
   5 -13   0    8.10   15.80
   5 -13   0   13.90   15.40
   5 -13   0    1.10    8.00
   5 -13   0   17.90   13.70
   5 -13   0   26.50   15.70
   5 -13   0   11.40   19.70
   5 -13   0   35.40   14.90
  -5  13   0  -10.50   14.20
  -5  13   0   14.30   13.40
  -5  13   0   23.20   14.10
  -5  13   0    3.90   16.00
  -5  13   0   17.00   18.50
  -5  13   0   16.20   20.90
  -5  13   0   13.00   10.20
  -5  13   0   20.60   15.70
  -5  13   0   14.20   19.40
  -5  13   0   22.00   17.70
   4 -13   0   -5.10   12.90
   4 -13   0   -6.20    6.70
   4 -13   0   -5.10   14.60
   4 -13   0   25.50   16.90
   4 -13   0  -12.10   13.10
   4 -13   0    0.10   17.50
   4 -13   0    4.90   15.70
   4 -13   0   -7.20   11.20
   4 -13   0    1.00   10.30
   4 -13   0  -20.50    9.30
   4 -13   0   13.50   12.50
   4 -13   0   -1.80   13.10
  -4  13   0   -2.50    7.60
  -4  13   0   11.70   12.00
  -4  13   0    9.30   17.80
  -4  13   0   18.90   17.20
  -4  13   0   -2.00   13.60
  -4  13   0   -9.80   16.70
  -4  13   0    9.40   18.80
  -4  13   0    2.00   13.30
  -4  13   0   19.80   18.10
  -4  13   0    2.30   26.50
   3 -13   0   82.69   22.60
   3 -13   0   62.39   19.30
   3 -13   0   63.09   10.10
   3 -13   0   30.20   16.20
   3 -13   0   47.40   17.30
   3 -13   0   51.59   16.90
   3 -13   0   47.30   14.40
   3 -13   0   45.90   16.50
   3 -13   0   50.39   20.00
   3 -13   0   79.39   19.20
   3 -13   0   70.79   18.90
  -3  13   0   34.00   14.60
  -3  13   0   78.29   22.20
  -3  13   0   64.29   20.80
  -3  13   0   47.20   20.00
  -3  13   0   89.19   20.60
  -3  13   0   54.09   17.70
  -3  13   0   77.29   11.90
  -3  13   0   51.09   21.70
  -3  13   0   33.10   15.50
  -3  13   0   38.10   20.20
   2 -13   0   31.50   15.90
   2 -13   0   54.49   14.90
   2 -13   0   16.50   16.40
   2 -13   0   49.20    9.70
   2 -13   0   55.19   19.30
   2 -13   0   49.50   17.10
   2 -13   0   43.60   17.00
   2 -13   0   36.60   15.90
   2 -13   0   30.60   19.80
   2 -13   0   24.20   13.70
  -2  13   0   11.90   19.10
  -2  13   0   48.40   21.30
  -2  13   0   31.20   13.30
  -2  13   0   53.59   19.90
  -2  13   0   34.50   17.50
  -2  13   0   61.39   18.00
  -2  13   0   41.10   17.50
  -2  13   0   50.99   18.90
   1 -13   0   34.00   18.20
   1 -13   0   30.40   19.30
   1 -13   0   29.60    8.30
   1 -13   0   27.60   12.60
   1 -13   0    8.10   15.30
   1 -13   0   11.40   15.60
   1 -13   0   11.10   14.60
   1 -13   0   59.29   18.50
   1 -13   0   22.80   17.80
   1 -13   0   48.00   16.50
  -1  13   0   34.40   16.40
  -1  13   0   12.80   17.50
  -1  13   0    4.00   16.10
  -1  13   0   24.40   15.40
  -1  13   0   24.30    5.90
  -1  13   0   38.40   22.00
  -1  13   0   32.00   16.40
  -1  13   0   28.40   15.70
  -1  13   0   30.80   20.50
  -1  13   0   50.79   17.80
   0 -13   0   70.79   18.10
   0 -13   0   37.00   17.20
   0 -13   0   37.20   14.40
   0 -13   0   43.20   19.20
   0 -13   0   19.50   13.20
   0 -13   0   27.40   14.00
   0 -13   0   61.89   17.40
   0 -13   0   51.59   10.20
   0 -13   0   26.70   14.60
   0 -13   0   66.89   17.60
   0 -13   0   76.59   21.10
   0  13   0   45.30   15.80
   0  13   0   50.79   17.50
   0  13   0   60.29   21.00
   0  13   0   34.60   18.40
   0  13   0   16.90   14.90
   0  13   0   21.00   18.60
   0  13   0   45.90   20.30
   0  13   0   52.79   16.30
   0  13   0   28.30   16.70
  -1 -13   0  374.36   28.30
  -1 -13   0  350.76   30.20
  -1 -13   0  406.16   33.00
  -1 -13   0  404.06   32.00
  -1 -13   0  376.16   38.40
  -1 -13   0  398.06   31.20
  -1 -13   0  433.36   38.40
  -1 -13   0  424.56   32.80
  -1 -13   0  376.46   31.90
  -1 -13   0  391.26   22.50
  -1 -13   0  373.06   28.60
   1  13   0  458.05   34.40
   1  13   0  371.86   48.80
   1  13   0  318.77   33.90
   1  13   0  386.96   33.10
   1  13   0  438.96   41.60
   1  13   0  423.76   39.80
   1  13   0  400.76   44.50
   1  13   0  393.96   29.90
  -2 -13   0  332.17   34.70
  -2 -13   0  350.16   37.10
  -2 -13   0  290.17   34.60
  -2 -13   0  304.17   31.00
  -2 -13   0  302.77   29.70
  -2 -13   0  288.17   20.40
  -2 -13   0  287.97   24.80
   2  13   0  268.07   24.30
   2  13   0  347.47   35.30
   2  13   0  394.66   51.79
   2  13   0  299.77   34.20
   2  13   0  260.97   42.30
   2  13   0  322.47   32.90
   2  13   0  356.56   36.00
   2  13   0  282.57   21.00
   2  13   0  321.47   33.20
  -3 -13   0  141.69   23.40
  -3 -13   0  156.08   25.20
  -3 -13   0  113.79   17.70
  -3 -13   0  149.49   26.00
  -3 -13   0  186.48   26.00
  -3 -13   0  174.48   27.40
  -3 -13   0  167.38   17.60
  -3 -13   0  166.38   23.50
  -3 -13   0  102.79   24.70
  -3 -13   0  136.19   26.00
   3  13   0  181.08   25.70
   3  13   0  143.99   31.70
   3  13   0  124.39   29.30
   3  13   0  151.18   27.90
   3  13   0  181.58   26.20
   3  13   0  124.39   16.60
   3  13   0  126.99   23.70
   3  13   0  137.29   18.40
   3  13   0  151.38   23.60
  -4 -13   0    4.30   12.60
  -4 -13   0    1.00   11.70
  -4 -13   0    7.60   14.10
  -4 -13   0   12.30   13.50
  -4 -13   0    6.60    9.90
  -4 -13   0   15.30    9.60
  -4 -13   0   38.30   18.10
  -4 -13   0    8.60   15.20
  -4 -13   0    5.30   13.10
  -4 -13   0    4.00   15.30
  -4 -13   0   -6.10   12.20
   4  13   0   -8.80    8.40
   4  13   0    9.30   10.60
   4  13   0    5.70   10.20
   4  13   0    2.80   23.40
   4  13   0  -14.90   12.30
   4  13   0   28.90   19.00
   4  13   0   27.70   15.70
   4  13   0    7.40   16.20
   4  13   0   10.00   12.30
   4  13   0    2.80   13.00
  -5 -13   0   76.29   19.00
  -5 -13   0   75.79   17.00
  -5 -13   0   30.80   16.50
  -5 -13   0   66.49   11.60
  -5 -13   0   88.19   20.00
  -5 -13   0   85.69   25.00
  -5 -13   0   67.79   18.80
  -5 -13   0   53.19   14.40
  -5 -13   0   74.39   22.20
  -5 -13   0   69.39   22.20
  -5 -13   0   45.20   15.20
   5  13   0   67.89   17.80
   5  13   0   51.09   19.10
   5  13   0   69.19   14.90
   5  13   0   47.80   10.60
   5  13   0   27.50   18.20
   5  13   0   97.99   29.80
   5  13   0   80.09   26.80
   5  13   0   65.49   19.70
  -6 -13   0  208.38   30.60
  -6 -13   0  183.78   28.00
  -6 -13   0  134.39   20.10
  -6 -13   0  173.78   32.60
  -6 -13   0  162.88   29.00
  -6 -13   0  179.98   26.60
  -6 -13   0  141.69   22.20
  -6 -13   0  215.58   31.80
   6  13   0  188.48   36.60
   6  13   0  179.08   23.00
   6  13   0  228.48   29.00
   6  13   0  169.18   29.20
   6  13   0  158.58   25.70
   6  13   0  158.18   31.50
   6  13   0  162.98   11.70
   6  13   0  160.08   25.70
   6  13   0  145.19   24.90
  -7 -13   0  311.27   34.40
  -7 -13   0  323.67   32.20
  -7 -13   0  285.37   37.20
  -7 -13   0  283.07   39.00
  -7 -13   0  341.67   34.40
  -7 -13   0  366.56   44.40
  -7 -13   0  288.57   28.70
  -7 -13   0  305.07   36.80
   7  13   0  267.17   28.80
   7  13   0  283.97   33.30
   7  13   0  358.96   39.60
   7  13   0  227.08   39.70
   7  13   0  250.97   35.80
   7  13   0  335.37   34.80
   7  13   0  310.37   36.20
   7  13   0  353.66   36.40
   7  13   0  315.47   42.70
  -8 -13   0  309.27   33.20
  -8 -13   0  241.48   35.30
  -8 -13   0  282.67   59.99
  -8 -13   0  305.57   26.90
  -8 -13   0  256.67   35.90
  -8 -13   0  291.77   32.30
  -8 -13   0  341.17   32.50
  -8 -13   0  314.47   34.90
   8  13   0  361.76   47.10
   8  13   0  272.37   34.20
   8  13   0  348.97   42.40
   8  13   0  304.27   35.50
   8  13   0  283.67   31.00
  -9 -13   0   59.99   17.10
  -9 -13   0   74.09   19.90
  -9 -13   0   35.00   16.40
  -9 -13   0   48.10   22.20
  -9 -13   0   87.99   20.30
  -9 -13   0   66.39   24.50
   9  13   0   33.70   23.00
   9  13   0   77.69   18.00
   9  13   0   48.30   25.50
   9  13   0   71.09   25.80
   9  13   0   71.59   22.30
   9  13   0   92.99   20.40
   9  13   0   62.59   20.60
 -10 -13   0   58.69   19.50
 -10 -13   0   51.29    8.10
 -10 -13   0   78.09   20.60
 -10 -13   0   99.79   21.90
 -10 -13   0   64.89   22.90
 -10 -13   0   81.09   22.30
 -10 -13   0   70.89   23.50
 -10 -13   0   85.19   18.70
  10  13   0   70.29   21.40
  10  13   0   75.09   23.10
  10  13   0   46.90   26.90
  10  13   0   64.79   25.10
  10  13   0   72.19   21.50
  10  13   0   47.20   25.90
 -11 -13   0   -8.90   13.20
 -11 -13   0   22.60   14.30
 -11 -13   0   19.40   14.90
 -11 -13   0   40.70   19.00
 -11 -13   0   -1.60   17.80
 -11 -13   0    5.50    6.50
  11  13   0   47.50   26.40
  11  13   0    5.20   15.10
  11  13   0   -7.40   16.20
  11  13   0    0.90   15.00
  11  13   0   -9.80   13.50
  11  13   0   -3.90   22.30
 -12 -13   0   -3.20   18.80
 -12 -13   0    4.00   13.00
 -12 -13   0   24.40    9.10
 -12 -13   0   35.90   16.00
 -12 -13   0   17.60   13.60
 -12 -13   0   23.70   17.50
  12  13   0   38.70   20.20
  12  13   0   24.50   18.00
  12  13   0   15.60   17.40
  12  13   0   32.20   18.50
  12  13   0   33.00   24.90
  12  13   0   44.80   27.00
 -13 -13   0   57.39   21.20
 -13 -13   0   33.80   17.50
 -13 -13   0   18.30   16.30
 -13 -13   0   17.30   11.90
 -13 -13   0   17.80   10.40
 -13 -13   0    8.90   14.80
 -13 -13   0   25.20   22.50
  13  13   0   -9.50   17.80
  13  13   0  -16.50   19.70
  13  13   0   63.59   23.00
  13  13   0   38.50   20.30
  13  13   0   16.20   19.10
  13  13   0   22.00   17.00
 -14 -13   0   -1.70    8.60
 -14 -13   0  -19.90   13.90
 -14 -13   0    0.70   11.20
 -14 -13   0   26.20   14.80
 -14 -13   0  -10.90    8.80
 -14 -13   0   -2.50   20.30
  14  13   0  -10.40   19.70
  14  13   0   18.70   17.20
  14  13   0  -19.80   19.60
  14  13   0   -2.50   21.90
  15 -14   0   27.20   18.90
  15 -14   0   -0.40   21.20
  15 -14   0    3.70   15.10
  15 -14   0   45.90   21.80
  15 -14   0   20.80   19.80
  15 -14   0  -20.30   18.70
 -15  14   0   -2.70   13.70
 -15  14   0   -4.70   19.40
 -15  14   0   11.10   18.80
 -15  14   0   -3.40   19.30
 -15  14   0  -45.70   21.60
 -15  14   0    1.70   10.20
 -15  14   0   16.30    7.60
  14 -14   0   14.80   18.30
  14 -14   0   37.00   24.40
  14 -14   0   28.60   22.00
  14 -14   0   57.79   24.50
  14 -14   0   23.30   15.10
  14 -14   0   -6.60   15.40
  14 -14   0   17.90   17.90
 -14  14   0   25.80   18.10
 -14  14   0   22.10   23.90
 -14  14   0   37.20   16.90
 -14  14   0   64.49   31.70
 -14  14   0   24.90   12.20
 -14  14   0    1.40   20.90
  13 -14   0   36.40   19.40
  13 -14   0   89.69   26.60
  13 -14   0   27.70   16.80
  13 -14   0   88.49   26.70
  13 -14   0   44.80   23.70
  13 -14   0   66.59   26.40
  13 -14   0   20.70   22.80
  13 -14   0   31.70   16.50
 -13  14   0   61.89   16.90
 -13  14   0   79.79   24.70
 -13  14   0   43.90   24.20
 -13  14   0   25.60   17.40
 -13  14   0   35.90   25.60
 -13  14   0   58.49   22.30
  12 -14   0  -18.50   15.40
  12 -14   0   19.60   18.80
  12 -14   0  -34.30   16.60
  12 -14   0   -2.90   13.90
  12 -14   0   35.80   27.10
  12 -14   0   23.70   16.10
  12 -14   0   13.10   21.70
  12 -14   0  -14.90   12.70
  12 -14   0   -1.70   17.60
 -12  14   0   29.30   18.60
 -12  14   0   30.50   17.80
 -12  14   0  -36.10   19.00
 -12  14   0    5.60   19.30
 -12  14   0  -15.90   15.40
 -12  14   0  -15.70   13.50
 -12  14   0   -1.10   13.00
  11 -14   0    7.00   14.00
  11 -14   0    5.30   13.50
  11 -14   0   -4.90   21.10
  11 -14   0   49.99   20.70
  11 -14   0   37.40   21.50
  11 -14   0   15.70   19.00
  11 -14   0   23.90   19.40
  11 -14   0   32.90   19.30
 -11  14   0   19.70   20.20
 -11  14   0   16.90   16.60
 -11  14   0   27.30   18.60
 -11  14   0    0.60   19.30
 -11  14   0   53.59   22.80
 -11  14   0    5.00   14.70
 -11  14   0   22.50   15.30
 -11  14   0   27.80   17.70
 -11  14   0   36.90   19.70
  10 -14   0   31.40   19.30
  10 -14   0   58.59   20.90
  10 -14   0   52.19   16.30
  10 -14   0   30.90   21.10
  10 -14   0   30.00   22.50
  10 -14   0   56.99   24.50
  10 -14   0   38.40   15.10
  10 -14   0   25.30   15.00
  10 -14   0   44.50   22.70
 -10  14   0   23.70   18.60
 -10  14   0   46.20   18.10
 -10  14   0   13.60   18.20
 -10  14   0   14.80   14.10
 -10  14   0   52.49   19.20
 -10  14   0   36.60   25.20
 -10  14   0   -2.20   18.20
 -10  14   0   77.09   27.30
   9 -14   0  149.09   32.00
   9 -14   0  104.19   26.10
   9 -14   0  118.69   27.50
   9 -14   0   93.99   17.30
   9 -14   0  110.49   26.50
   9 -14   0   73.79   22.50
   9 -14   0  114.99   24.60
   9 -14   0  108.49   24.40
   9 -14   0   77.39   22.70
  -9  14   0   99.49   22.40
  -9  14   0   81.49   25.50
  -9  14   0   86.39   27.10
  -9  14   0  122.19   27.10
  -9  14   0  109.59   29.80
  -9  14   0  113.69   28.20
  -9  14   0   99.29   21.80
  -9  14   0  124.79   25.10
   8 -14   0  -16.30   11.90
   8 -14   0  -23.10   12.40
   8 -14   0  -17.00   13.80
   8 -14   0   27.40   21.60
   8 -14   0   -8.10   16.80
   8 -14   0   19.70   11.90
   8 -14   0   -4.50   11.80
   8 -14   0   18.40   12.00
   8 -14   0   -4.30   13.20
  -8  14   0  -15.50   11.10
  -8  14   0   25.20   20.60
  -8  14   0  -18.00   13.60
  -8  14   0   -9.30   12.50
  -8  14   0   35.80   16.80
  -8  14   0   27.70   18.60
  -8  14   0   13.60   15.00
  -8  14   0    4.30   12.90
   7 -14   0   47.20   21.00
   7 -14   0   39.90   15.90
   7 -14   0   35.30   16.10
   7 -14   0   42.50   12.90
   7 -14   0   48.70   19.50
   7 -14   0   65.99   19.30
   7 -14   0   55.69   13.90
   7 -14   0   49.60   20.30
   7 -14   0   14.80   20.40
  -7  14   0   39.40   19.30
  -7  14   0   54.79   21.10
  -7  14   0   34.60   19.40
  -7  14   0   73.29   18.20
  -7  14   0   58.79   24.90
  -7  14   0   60.49   18.60
  -7  14   0   20.20   19.20
  -7  14   0   70.99   26.20
  -7  14   0   38.40   20.30
   6 -14   0   48.80   16.80
   6 -14   0   39.30   23.20
   6 -14   0   37.50   21.30
   6 -14   0   42.00   12.60
   6 -14   0   58.39   12.40
   6 -14   0   85.99   22.80
   6 -14   0   54.19   16.10
   6 -14   0   45.50   18.10
   6 -14   0   50.39   17.20
   6 -14   0   68.49   19.50
  -6  14   0   32.30   16.90
  -6  14   0   27.90   21.50
  -6  14   0   43.70   22.90
  -6  14   0   48.80   22.00
  -6  14   0   46.20   14.60
  -6  14   0   72.39   25.10
  -6  14   0   64.89   18.90
  -6  14   0   10.50   16.80
  -6  14   0   31.70   17.40
   5 -14   0   95.99   22.90
   5 -14   0  104.69   25.30
   5 -14   0   76.49   19.00
   5 -14   0   74.49   13.80
   5 -14   0  130.29   28.40
   5 -14   0   95.19   21.10
   5 -14   0   50.39   22.30
   5 -14   0   95.49   23.50
   5 -14   0  143.29   28.10
   5 -14   0   63.49   16.80
   5 -14   0   96.49   23.80
   5 -14   0   86.59   13.10
   5 -14   0   98.79   21.70
  -5  14   0   82.19   16.00
  -5  14   0   69.39   23.50
  -5  14   0   92.59   20.30
  -5  14   0  122.19   24.80
  -5  14   0   94.79   21.10
  -5  14   0   48.60   22.70
  -5  14   0  135.19   28.20
  -5  14   0   77.99   20.00
  -5  14   0   93.29   25.20
  -5  14   0  140.69   31.80
   4 -14   0   85.49   20.90
   4 -14   0   82.29   11.90
   4 -14   0   87.59   21.50
   4 -14   0  103.39   21.90
   4 -14   0   82.19   24.10
   4 -14   0   88.29   13.00
   4 -14   0   74.69   16.60
   4 -14   0  118.59   24.70
   4 -14   0   69.79   21.30
   4 -14   0   68.49   23.10
   4 -14   0   73.49   19.90
   4 -14   0  131.69   26.90
  -4  14   0   54.59   17.60
  -4  14   0   81.89   20.90
  -4  14   0  131.99   27.30
  -4  14   0   85.99   25.80
  -4  14   0   68.39   26.60
  -4  14   0  111.99   24.40
  -4  14   0   69.29   23.10
   3 -14   0    2.80    7.00
   3 -14   0    5.40   16.30
   3 -14   0   19.30   16.40
   3 -14   0   45.80   20.60
   3 -14   0   -6.70   11.40
   3 -14   0   -3.70   15.00
   3 -14   0   27.70   19.80
   3 -14   0   19.30   15.60
   3 -14   0    7.90   12.80
   3 -14   0   21.90   15.30
   3 -14   0    7.80   14.10
   3 -14   0    0.00   13.60
   3 -14   0   -5.30    5.80
  -3  14   0   44.90   22.70
  -3  14   0   -6.30   12.60
  -3  14   0   -8.60   14.00
  -3  14   0    7.60    8.20
  -3  14   0  -10.40   14.20
  -3  14   0   30.20   23.70
  -3  14   0   -1.90   17.40
  -3  14   0  -15.60   13.90
  -3  14   0   19.40   17.10
  -3  14   0  -15.40   14.80
   2 -14   0   35.40   17.50
   2 -14   0   55.39   19.20
   2 -14   0   40.50   18.30
   2 -14   0   46.30   17.20
   2 -14   0   81.39   19.50
   2 -14   0   46.50    9.50
   2 -14   0   52.39    9.80
   2 -14   0   72.19   19.90
   2 -14   0   21.20   13.60
   2 -14   0   76.89   22.30
   2 -14   0   65.79   20.80
  -2  14   0   26.80   15.50
  -2  14   0   91.09   20.40
  -2  14   0   27.30   25.40
  -2  14   0    9.20   17.30
  -2  14   0   38.50   19.30
  -2  14   0   73.59   26.50
  -2  14   0   56.69   19.80
  -2  14   0   24.30   18.30
   1 -14   0    0.60   14.10
   1 -14   0   35.00   16.70
   1 -14   0    6.00   13.20
   1 -14   0   33.30   16.60
   1 -14   0   22.90   16.70
   1 -14   0   52.39   21.90
   1 -14   0   14.90    7.80
   1 -14   0   30.40   13.60
   1 -14   0  -12.10   16.20
   1 -14   0   11.00   13.20
  -1  14   0    4.60   21.90
  -1  14   0   31.80   21.40
  -1  14   0    6.70   13.20
  -1  14   0   12.60   14.20
  -1  14   0   -3.20   19.30
  -1  14   0   23.70   15.30
  -1  14   0    3.20   12.80
  -1  14   0    4.20   14.50
  -1  14   0    3.40   16.10
   0 -14   0  337.97   28.50
   0 -14   0  297.37   32.60
   0 -14   0  294.27   28.30
   0 -14   0  318.97   35.80
   0 -14   0  378.36   31.20
   0 -14   0  350.86   35.80
   0 -14   0  270.47   32.70
   0 -14   0  299.87   38.50
   0 -14   0  281.37   35.40
   0 -14   0  292.27   37.80
   0  14   0  301.57   34.10
   0  14   0  314.27   34.30
   0  14   0  300.27   43.20
   0  14   0  271.17   31.00
   0  14   0  360.26   36.70
   0  14   0  294.77   33.80
   0  14   0  306.37   41.30
   0  14   0  254.97   55.29
  -1 -14   0  370.16   38.60
  -1 -14   0  379.26   29.60
  -1 -14   0  370.06   29.40
  -1 -14   0  318.77   34.70
  -1 -14   0  436.66   37.00
  -1 -14   0  310.87   34.40
  -1 -14   0  376.96   44.60
  -1 -14   0  380.06   22.40
  -1 -14   0  376.96   36.40
  -1 -14   0  416.36   40.10
  -1 -14   0  394.76   39.80
   1  14   0  349.07   37.80
   1  14   0  316.97   43.40
   1  14   0  408.56   39.70
   1  14   0  357.86   30.00
   1  14   0  351.56   38.40
   1  14   0  436.16   35.30
   1  14   0  349.27   40.40
   1  14   0  420.26   47.30
  -2 -14   0   56.79   18.90
  -2 -14   0   31.60   18.90
  -2 -14   0   53.59   18.20
  -2 -14   0   69.49   22.50
  -2 -14   0  102.39   19.50
  -2 -14   0   42.80   18.20
  -2 -14   0   85.89   20.60
  -2 -14   0   88.19   20.90
  -2 -14   0   92.69   19.40
   2  14   0   96.39   22.00
   2  14   0   40.70   25.90
   2  14   0   69.39   19.20
   2  14   0   88.19   21.00
   2  14   0   93.89   24.60
   2  14   0   42.40   17.40
   2  14   0  102.69   15.30
   2  14   0   51.99   15.70
   2  14   0   52.99   26.20
   2  14   0   90.19   22.20
  -3 -14   0   49.99   14.90
  -3 -14   0   62.49   19.10
  -3 -14   0   84.79   22.20
  -3 -14   0   92.59   24.90
  -3 -14   0   81.09   20.70
  -3 -14   0   67.49   18.40
  -3 -14   0   93.19   23.20
  -3 -14   0   58.09   21.60
  -3 -14   0  104.49   15.30
   3  14   0   59.29   18.50
   3  14   0  110.49   21.20
   3  14   0   95.79   27.80
   3  14   0   94.49   31.30
   3  14   0   79.99   24.80
   3  14   0   85.09   22.40
   3  14   0   92.19   16.00
  -4 -14   0   44.60   17.30
  -4 -14   0   39.20   12.10
  -4 -14   0   12.20   12.60
  -4 -14   0   25.60   18.80
  -4 -14   0    5.10   12.40
  -4 -14   0   17.80   13.50
  -4 -14   0  -12.40   15.50
  -4 -14   0   26.30   11.00
  -4 -14   0    8.90   10.80
  -4 -14   0   31.50   17.90
   4  14   0    9.10   15.60
   4  14   0   17.50   22.10
   4  14   0    2.20   13.70
   4  14   0   22.20   10.80
   4  14   0   36.30   13.80
   4  14   0   36.60   12.60
   4  14   0   13.50   17.90
   4  14   0   19.70   16.00
   4  14   0   -3.10   23.60
   4  14   0   49.90   15.50
  -5 -14   0  111.19   15.20
  -5 -14   0  132.29   22.20
  -5 -14   0  149.79   30.90
  -5 -14   0   85.79   20.80
  -5 -14   0  130.39   27.30
  -5 -14   0  113.09   17.30
  -5 -14   0  168.28   49.40
  -5 -14   0  122.59   25.60
   5  14   0  143.49   24.00
   5  14   0  128.89   27.20
   5  14   0  122.39   29.20
   5  14   0   88.09   24.40
   5  14   0  116.59   25.80
   5  14   0  147.49   20.10
   5  14   0  112.19   15.10
   5  14   0  141.69   23.80
   5  14   0  115.09   32.60
  -6 -14   0  470.85   44.90
  -6 -14   0  392.46   29.40
  -6 -14   0  408.86   34.80
  -6 -14   0  445.06   32.90
  -6 -14   0  448.66   46.30
  -6 -14   0  435.86   35.60
  -6 -14   0  377.36   44.60
   6  14   0  499.05   39.70
   6  14   0  438.16   54.49
   6  14   0  436.96   20.40
   6  14   0  334.77   40.30
   6  14   0  391.96   49.99
   6  14   0  429.96   30.70
   6  14   0  452.25   37.70
  -7 -14   0   13.70   17.90
  -7 -14   0  -12.60   13.20
  -7 -14   0  -11.00   15.30
  -7 -14   0   16.40   16.60
  -7 -14   0   -4.10   18.80
  -7 -14   0    9.80   12.60
  -7 -14   0   16.70   12.60
  -7 -14   0   -7.20   15.50
   7  14   0    5.10   24.50
   7  14   0    9.50   11.10
   7  14   0   10.70   14.70
   7  14   0   23.70   17.80
   7  14   0   -4.50   20.00
   7  14   0   11.60   14.90
   7  14   0    5.80   10.30
   7  14   0  -10.90   23.10
  -8 -14   0    1.30    9.00
  -8 -14   0    7.10   14.00
  -8 -14   0   -0.90   14.60
  -8 -14   0   -6.80   17.10
  -8 -14   0    3.00   15.80
  -8 -14   0   30.90   18.90
   8  14   0   27.50   17.20
   8  14   0   25.70   26.00
   8  14   0   -7.00   19.80
   8  14   0   -4.00   13.60
   8  14   0    5.70   24.60
   8  14   0   16.90   15.60
  -9 -14   0    2.70   12.30
  -9 -14   0    9.50   22.70
  -9 -14   0    2.30   15.10
  -9 -14   0   40.90   17.20
  -9 -14   0    4.20   13.70
  -9 -14   0    9.10   18.40
  -9 -14   0    3.30   14.40
   9  14   0   -9.00   13.30
   9  14   0   -6.80   16.10
   9  14   0   12.00   14.90
   9  14   0   21.70   22.50
   9  14   0  -12.20   12.80
   9  14   0   21.60   16.90
   9  14   0   14.90   18.50
   9  14   0   18.30   24.20
 -10 -14   0   44.90   23.70
 -10 -14   0   80.19   21.40
 -10 -14   0  114.09   25.60
 -10 -14   0   50.39   17.60
 -10 -14   0   54.99   20.50
  10  14   0   60.79   24.30
  10  14   0   89.29   24.70
  10  14   0   89.89   25.70
  10  14   0   56.49   22.30
  10  14   0  129.19   34.90
  10  14   0   66.19   19.20
 -11 -14   0   39.50   20.70
 -11 -14   0   32.90   16.40
 -11 -14   0   71.39   21.60
 -11 -14   0  104.49   22.30
 -11 -14   0   87.89   22.20
  11  14   0  103.39   29.90
  11  14   0  110.39   26.80
  11  14   0   52.29   29.50
  11  14   0   54.69   21.20
  11  14   0   56.99   20.50
  11  14   0   73.89   20.70
  11  14   0   22.40   23.10
 -12 -14   0   57.39   18.10
 -12 -14   0   85.69   23.10
 -12 -14   0   63.19   18.40
 -12 -14   0   84.99   23.10
 -12 -14   0   51.99   22.70
 -12 -14   0   53.59   24.60
  12  14   0   94.39   24.60
  12  14   0   81.69   29.10
  12  14   0   79.19   21.20
  12  14   0   93.59   23.00
  12  14   0   93.99   29.50
 -13 -14   0   32.30   20.50
 -13 -14   0   10.60   12.40
 -13 -14   0    8.00    7.50
 -13 -14   0    8.20   16.20
 -13 -14   0   23.50   16.30
 -13 -14   0   12.20   21.50
  13  14   0   23.90   18.80
  13  14   0   23.80   28.10
  13  14   0   18.90   24.90
  13  14   0    3.80   16.70
  13  14   0  -14.70   16.90
  14  14   0  -27.90   18.90
  14 -15   0   27.60   19.60
  14 -15   0   40.60   30.80
  14 -15   0   58.09   23.40
  14 -15   0   78.09   27.30
  14 -15   0   45.60   25.20
  14 -15   0   31.60   18.10
 -14  15   0   20.00   14.60
 -14  15   0   20.70   23.20
 -14  15   0    5.20   18.60
 -14  15   0   -5.70   19.20
 -14  15   0   44.10   14.60
 -14  15   0   38.50   28.20
  13 -15   0  -15.20   11.70
  13 -15   0   48.50   23.90
  13 -15   0    5.20   20.70
  13 -15   0   30.30   17.90
  13 -15   0  -33.00   15.80
  13 -15   0   27.60   17.30
  13 -15   0   -0.20   15.60
  13 -15   0    1.00   20.40
 -13  15   0   -3.20   13.30
 -13  15   0   -7.10   15.20
 -13  15   0   51.49   23.90
 -13  15   0   -3.50   11.90
 -13  15   0  -15.80   21.90
  12 -15   0   75.99   22.60
  12 -15   0   84.39   28.10
  12 -15   0   89.79   30.00
  12 -15   0   41.00   21.60
  12 -15   0  124.69   28.00
  12 -15   0   63.29   20.80
  12 -15   0  139.69   33.50
  12 -15   0  121.89   34.00
  12 -15   0   78.19   18.60
 -12  15   0   85.49   27.10
 -12  15   0  145.59   30.40
 -12  15   0  157.48   33.50
 -12  15   0  143.09   36.50
 -12  15   0  112.19   24.40
  11 -15   0  178.98   36.90
  11 -15   0  212.68   31.10
  11 -15   0  201.68   35.20
  11 -15   0  152.18   33.30
  11 -15   0  245.18   34.30
  11 -15   0  187.18   24.30
  11 -15   0  154.78   31.60
  11 -15   0  175.28   27.30
 -11  15   0  117.19   35.00
 -11  15   0  187.38   34.80
 -11  15   0  153.08   27.90
 -11  15   0  124.29   28.30
 -11  15   0  192.48   31.00
 -11  15   0  188.68   32.60
 -11  15   0  136.09   32.10
 -11  15   0  165.18   30.10
 -11  15   0  140.89   31.70
  10 -15   0  176.38   34.50
  10 -15   0  168.78   30.00
  10 -15   0  219.28   32.50
  10 -15   0  164.98   34.20
  10 -15   0  138.89   21.00
  10 -15   0  160.98   33.80
  10 -15   0  186.48   31.30
 -10  15   0  197.18   37.00
 -10  15   0  134.89   29.50
 -10  15   0  160.08   29.30
 -10  15   0  168.88   33.10
 -10  15   0  151.88   27.40
 -10  15   0  137.49   34.30
 -10  15   0  147.99   28.10
   9 -15   0  219.68   25.60
   9 -15   0  178.28   29.00
   9 -15   0  149.88   33.90
   9 -15   0  220.38   30.50
   9 -15   0  249.88   36.70
   9 -15   0  277.27   34.80
   9 -15   0  282.97   38.70
   9 -15   0  203.08   23.40
   9 -15   0  226.48   35.50
   9 -15   0  227.18   30.00
  -9  15   0  211.88   37.80
  -9  15   0  210.08   36.50
  -9  15   0  231.98   33.70
  -9  15   0  159.38   27.20
  -9  15   0  177.78   29.60
  -9  15   0  272.27   40.80
  -9  15   0  194.28   34.30
  -9  15   0  163.38   34.20
  -9  15   0  224.08   33.60
   8 -15   0   18.70   21.10
   8 -15   0    6.80   17.60
   8 -15   0   10.40   14.90
   8 -15   0   25.20   16.50
   8 -15   0   31.80   21.20
   8 -15   0  -11.00   12.70
   8 -15   0    3.00   14.00
   8 -15   0  -17.20   11.90
   8 -15   0   -8.60   10.70
   8 -15   0  -17.40   11.60
  -8  15   0    1.90   15.60
  -8  15   0   -6.00   22.50
  -8  15   0   15.50   13.60
  -8  15   0  -10.40   17.30
  -8  15   0   15.00   20.70
  -8  15   0    9.60   19.90
  -8  15   0   20.40   18.50
  -8  15   0    1.20   14.30
   7 -15   0   18.80   16.90
   7 -15   0   17.20   17.90
   7 -15   0   28.20   18.70
   7 -15   0   -1.90   12.70
   7 -15   0    1.20   20.30
   7 -15   0   34.20   12.40
   7 -15   0   15.50   10.80
   7 -15   0   43.20   24.10
   7 -15   0   15.90   12.90
   7 -15   0   23.30   18.00
  -7  15   0   15.50   13.20
  -7  15   0   36.40   18.80
  -7  15   0   11.40   15.80
  -7  15   0   70.19   25.50
  -7  15   0   32.90   21.20
  -7  15   0   -5.20   16.80
  -7  15   0   19.00   18.10
  -7  15   0   15.40   14.50
  -7  15   0   49.20   21.30
   6 -15   0   30.50   21.50
   6 -15   0   56.19   20.50
   6 -15   0   22.30   17.60
   6 -15   0   61.29   19.40
   6 -15   0   36.50   15.00
   6 -15   0    2.10   21.20
   6 -15   0   14.80   15.50
   6 -15   0    3.30   22.10
   6 -15   0   25.90    9.90
   6 -15   0    3.00   10.00
  -6  15   0   -4.00   16.20
  -6  15   0   27.70   19.40
  -6  15   0   24.80   12.20
  -6  15   0   42.60   25.10
  -6  15   0    6.40   13.40
  -6  15   0   59.99   22.40
  -6  15   0   14.90   15.20
  -6  15   0   27.60   19.50
  -6  15   0   21.50   22.50
   5 -15   0  191.58   18.80
   5 -15   0  181.88   28.20
   5 -15   0  183.78   28.70
   5 -15   0  164.38   30.60
   5 -15   0  202.68   25.20
   5 -15   0  165.38   17.10
   5 -15   0  122.59   25.90
   5 -15   0  196.78   32.80
   5 -15   0  179.98   31.20
   5 -15   0  187.78   33.00
  -5  15   0  217.08   30.50
  -5  15   0  197.68   34.90
  -5  15   0  161.88   21.20
  -5  15   0  184.88   32.70
  -5  15   0  150.48   32.70
  -5  15   0  189.48   27.40
  -5  15   0  132.49   31.20
  -5  15   0  176.58   33.00
  -5  15   0  160.38   28.90
  -5  15   0  217.68   30.90
   4 -15   0   28.00   18.00
   4 -15   0   64.09   20.30
   4 -15   0   22.90   19.60
   4 -15   0   34.10   22.10
   4 -15   0   41.10   20.20
   4 -15   0   64.99   21.90
   4 -15   0   50.39   15.70
   4 -15   0   35.70   10.30
   4 -15   0   44.70   20.10
   4 -15   0   36.80   18.80
   4 -15   0   41.00   19.30
   4 -15   0   44.10   10.20
   4 -15   0   70.69   25.10
  -4  15   0   31.70   16.30
  -4  15   0   50.49   24.50
  -4  15   0   15.40   19.10
  -4  15   0   67.49   23.00
  -4  15   0   42.90   27.70
  -4  15   0   74.89   24.40
  -4  15   0   49.20   19.60
  -4  15   0   58.79   13.40
  -4  15   0   59.49   22.30
   3 -15   0    8.50   17.00
   3 -15   0   30.90   19.30
   3 -15   0  -18.50   11.60
   3 -15   0    2.00   14.60
   3 -15   0    5.60   18.70
   3 -15   0    2.70   15.80
   3 -15   0   -8.40   10.00
   3 -15   0    5.40    7.60
   3 -15   0   -4.30   13.30
   3 -15   0   -6.20   10.90
   3 -15   0   -0.10    6.70
   3 -15   0  -27.00   15.80
  -3  15   0   15.80   16.30
  -3  15   0   -3.30   16.80
  -3  15   0  -10.10   17.60
  -3  15   0   28.60   13.40
  -3  15   0   -4.40   20.20
  -3  15   0   26.90   24.60
  -3  15   0    6.60    7.00
   2 -15   0   30.00   17.40
   2 -15   0    3.80   11.50
   2 -15   0   -1.00   14.80
   2 -15   0    7.10   13.10
   2 -15   0   33.90   17.70
   2 -15   0    7.00   12.60
   2 -15   0    3.10    6.50
   2 -15   0    3.50   15.10
   2 -15   0    3.90   17.40
   2 -15   0   12.00    7.70
  -2  15   0   -5.30   18.90
  -2  15   0    3.50    9.60
  -2  15   0    9.60   24.20
  -2  15   0   45.30   19.40
  -2  15   0    9.60   15.00
  -2  15   0  -13.30   23.00
  -2  15   0   -4.30   15.00
  -2  15   0    5.10   13.60
  -2  15   0    9.90   15.40
  -2  15   0   14.20   16.90
   1 -15   0   -7.50   17.60
   1 -15   0    0.80   15.70
   1 -15   0  -10.60   11.20
   1 -15   0    1.10   13.60
   1 -15   0    9.00    7.50
   1 -15   0   19.90   13.40
   1 -15   0   -8.10   11.50
   1 -15   0   -2.70   12.40
   1 -15   0  -17.20   13.30
   1 -15   0    2.90   16.10
  -1  15   0   32.80   20.00
  -1  15   0  -25.10   18.00
  -1  15   0   16.50   15.20
  -1  15   0    9.20   14.80
  -1  15   0    2.20   12.90
  -1  15   0    3.00   18.20
  -1  15   0  -14.70   13.40
  -1  15   0   43.60   26.50
  -1  15   0    6.90   14.60
   0 -15   0    7.00   13.90
   0 -15   0   21.60    8.90
   0 -15   0   -5.30   11.10
   0 -15   0   -8.80   12.30
   0 -15   0   28.10   15.50
   0 -15   0   26.10   16.50
   0 -15   0   52.79   19.00
   0 -15   0   12.80   14.90
   0 -15   0   15.70   17.20
   0  15   0   48.80   20.80
   0  15   0    3.20   20.70
   0  15   0   27.90   14.90
   0  15   0    5.40   14.80
   0  15   0   29.10   14.10
   0  15   0    6.00   16.20
   0  15   0   10.00   23.70
   0  15   0   16.90   16.20
  -1 -15   0    0.10   14.00
  -1 -15   0   26.50   16.20
  -1 -15   0   19.20   14.70
  -1 -15   0   38.90   16.80
  -1 -15   0   40.90   17.60
  -1 -15   0   43.60   20.90
  -1 -15   0   15.80    8.90
  -1 -15   0   24.40   15.90
  -1 -15   0   30.50   18.70
  -1 -15   0   18.20   12.00
   1  15   0   47.30   29.40
   1  15   0    8.50   20.20
   1  15   0    9.70   17.50
   1  15   0   41.30   16.00
   1  15   0  -18.50   17.50
   1  15   0    4.50   13.50
   1  15   0   53.59   18.30
  -2 -15   0   10.30   14.80
  -2 -15   0    8.50   13.30
  -2 -15   0   -0.70   11.80
  -2 -15   0   18.20   17.70
  -2 -15   0   -2.20   13.70
  -2 -15   0    7.90   15.50
  -2 -15   0   -9.10   15.00
  -2 -15   0   -4.80   13.40
   2  15   0    8.10   16.90
   2  15   0   12.20   10.50
   2  15   0   -8.70   15.50
   2  15   0    4.90    8.60
   2  15   0   -2.80   13.70
   2  15   0  -16.20   16.00
   2  15   0   12.90   12.00
   2  15   0   13.70   16.50
   2  15   0    2.30   15.40
   2  15   0   24.20   15.60
  -3 -15   0   27.20   16.20
  -3 -15   0   32.50   22.90
  -3 -15   0   17.50   16.40
  -3 -15   0   58.59   18.50
  -3 -15   0   36.00   11.10
  -3 -15   0   50.29   16.70
  -3 -15   0   28.70   13.70
  -3 -15   0   37.00   19.90
  -3 -15   0   19.20   15.20
   3  15   0   62.19   18.10
   3  15   0   30.30   21.50
   3  15   0   31.60   11.10
   3  15   0   50.89   15.20
   3  15   0   35.20   16.80
   3  15   0   26.90   20.20
   3  15   0   24.50   14.10
   3  15   0   20.00   16.70
  -4 -15   0  236.98   29.50
  -4 -15   0  221.78   22.00
  -4 -15   0  233.18   31.20
  -4 -15   0  306.67   33.30
  -4 -15   0  200.58   29.80
  -4 -15   0  327.27   34.20
  -4 -15   0  191.68   32.80
  -4 -15   0  244.18   21.90
  -4 -15   0  257.27   30.40
  -4 -15   0  306.57   38.10
   4  15   0  260.07   35.80
   4  15   0  289.67   44.00
   4  15   0  260.97   24.90
   4  15   0  196.08   29.30
   4  15   0  328.67   37.60
   4  15   0  270.57   33.20
   4  15   0  295.57   35.30
   4  15   0  258.77   25.10
  -5 -15   0  193.78   29.10
  -5 -15   0  170.18   25.40
  -5 -15   0  121.29   24.60
  -5 -15   0  144.49   29.00
  -5 -15   0  148.79   23.40
  -5 -15   0  163.38   20.40
  -5 -15   0  148.49   31.00
  -5 -15   0  158.48   18.20
   5  15   0  115.39   24.00
   5  15   0  196.98   33.60
   5  15   0  185.98   29.30
   5  15   0  193.28   19.20
   5  15   0  138.69   35.80
   5  15   0  106.89   29.60
   5  15   0   75.49   39.50
  -6 -15   0   32.80   19.60
  -6 -15   0   49.20   23.30
  -6 -15   0   62.29   20.20
  -6 -15   0   48.70   20.30
  -6 -15   0   48.30   14.60
  -6 -15   0   53.89   18.00
  -6 -15   0   74.69   24.10
   6  15   0   59.49   25.90
   6  15   0   54.59    9.30
   6  15   0   43.90   15.20
   6  15   0   45.20   28.10
   6  15   0   80.79   21.00
   6  15   0   72.29   26.10
   6  15   0   48.10   13.90
   6  15   0   77.59   22.70
  -7 -15   0   36.70   15.50
  -7 -15   0   24.60   18.70
  -7 -15   0    5.20   13.50
  -7 -15   0   41.20   20.30
  -7 -15   0    7.60   15.30
  -7 -15   0   35.60   16.30
   7  15   0   13.50   16.70
   7  15   0   17.70   22.30
   7  15   0   12.70   18.90
   7  15   0   11.70   18.00
   7  15   0   19.90   22.70
   7  15   0   -5.80   14.40
  -8 -15   0   23.70   17.20
  -8 -15   0   14.10    9.20
  -8 -15   0   27.90   18.30
  -8 -15   0    1.50   15.00
  -8 -15   0  -22.20   14.60
  -8 -15   0  -16.30   12.20
   8  15   0   -9.40   19.80
   8  15   0  -18.90   20.00
   8  15   0    1.70   15.40
   8  15   0   -0.30   17.00
   8  15   0   -9.50   14.70
   8  15   0   11.40   13.50
   8  15   0   15.10   22.50
  -9 -15   0   74.89   22.50
  -9 -15   0   61.89   17.90
  -9 -15   0   80.99   29.50
  -9 -15   0   25.90   18.20
  -9 -15   0   48.00   20.90
   9  15   0   70.59   28.80
   9  15   0   58.09   21.00
   9  15   0   49.70   16.90
   9  15   0   83.99   25.50
   9  15   0  116.89   27.70
   9  15   0   36.00   20.80
   9  15   0   84.69   32.60
 -10 -15   0  153.78   31.30
 -10 -15   0  135.59   27.50
 -10 -15   0  187.28   29.00
 -10 -15   0  162.18   27.20
 -10 -15   0  131.69   31.40
 -10 -15   0  167.08   27.10
  10  15   0  142.89   34.70
  10  15   0   99.29   25.10
  10  15   0  138.29   26.40
  10  15   0   93.09   30.30
  10  15   0  151.58   30.70
 -11 -15   0   95.99   27.70
 -11 -15   0   49.99   18.00
 -11 -15   0   85.09   21.90
 -11 -15   0   85.39   21.60
 -11 -15   0   61.39   24.80
 -11 -15   0   74.89   20.00
  11  15   0   49.30   29.10
  11  15   0   54.99   22.60
  11  15   0   84.59   26.30
  11  15   0   75.99   24.40
  11  15   0   73.29   29.80
  11  15   0   85.79   24.50
 -12 -15   0  121.19   27.60
 -12 -15   0  152.18   24.20
 -12 -15   0  219.78   37.70
 -12 -15   0  204.08   31.20
  12  15   0  225.08   42.40
  12  15   0  158.58   28.90
  12  15   0  130.99   36.80
  12  15   0  156.28   29.60
 -13 -15   0   11.60   11.60
  13  15   0   -8.90   23.90
  13  15   0   10.90   18.20
  13 -16   0   -2.80   21.30
  13 -16   0   12.40   18.80
  13 -16   0    8.10   17.10
  13 -16   0  -10.30   17.50
  13 -16   0   26.50   17.90
 -13  16   0    6.20   16.80
 -13  16   0   19.30   18.70
 -13  16   0    1.60   13.60
 -13  16   0    6.10   22.10
 -13  16   0   -4.30   18.60
  12 -16   0   12.40   13.70
  12 -16   0   21.90   16.10
  12 -16   0   17.30   20.80
  12 -16   0   56.69   24.70
  12 -16   0   35.90   19.50
  12 -16   0   49.60   22.80
 -12  16   0   19.70   20.20
 -12  16   0   41.90   19.70
 -12  16   0   55.89   18.10
 -12  16   0   57.39   30.80
 -12  16   0   37.40   21.30
 -12  16   0   52.19   25.20
  11 -16   0   54.99   16.80
  11 -16   0   96.69   30.80
  11 -16   0   40.30   17.50
  11 -16   0   65.59   22.90
  11 -16   0   56.79   20.90
  11 -16   0   73.89   24.60
  11 -16   0   63.49   17.80
  11 -16   0   56.49   21.10
 -11  16   0   43.00   23.00
 -11  16   0  118.69   34.00
 -11  16   0   85.49   27.00
 -11  16   0   66.49   25.70
 -11  16   0   56.39   21.10
 -11  16   0   80.79   23.00
 -11  16   0   47.10   23.20
  10 -16   0   52.29   20.50
  10 -16   0   59.89   15.20
  10 -16   0   10.00   20.10
  10 -16   0   39.10   22.10
  10 -16   0   29.90   14.20
  10 -16   0   91.79   23.20
  10 -16   0   40.40   22.20
  10 -16   0   59.89   21.20
 -10  16   0   44.10   21.90
 -10  16   0   87.19   26.40
 -10  16   0   32.90   23.30
 -10  16   0   56.79   19.80
 -10  16   0  104.29   28.90
 -10  16   0   41.50   19.20
   9 -16   0   62.69   22.10
   9 -16   0   21.20   17.50
   9 -16   0   48.90   19.90
   9 -16   0   29.30   19.40
   9 -16   0   43.20   13.70
   9 -16   0   -0.60   21.80
   9 -16   0   37.20   19.50
   9 -16   0   45.80   16.80
   9 -16   0   50.09   24.90
   9 -16   0   31.50   13.70
  -9  16   0   41.50   24.30
  -9  16   0   41.10   24.60
  -9  16   0   18.60   16.30
  -9  16   0   32.80   23.40
  -9  16   0    6.80   16.00
  -9  16   0   54.19   23.20
  -9  16   0   42.50   22.40
  -9  16   0   34.10   18.60
   8 -16   0   -4.50   20.40
   8 -16   0   17.00   15.00
   8 -16   0    2.90   16.00
   8 -16   0    9.40   18.80
   8 -16   0   28.80   14.80
   8 -16   0   29.00   17.90
   8 -16   0    9.90   15.60
   8 -16   0  -11.30   15.30
   8 -16   0   14.60   17.30
  -8  16   0   10.30   22.00
  -8  16   0   -9.30   13.90
  -8  16   0   27.70   24.70
  -8  16   0   -5.90   15.80
  -8  16   0   -2.30   16.10
  -8  16   0   20.60   21.80
  -8  16   0   24.00   23.30
  -8  16   0  -16.70   15.30
   7 -16   0   30.70   21.80
   7 -16   0   29.40   18.50
   7 -16   0   -3.50   15.20
   7 -16   0   14.60   19.20
   7 -16   0  -11.30   14.00
   7 -16   0   18.00   10.60
   7 -16   0   16.80   10.20
   7 -16   0   -7.40   11.90
  -7  16   0   73.29   26.40
  -7  16   0   52.29   20.60
  -7  16   0   12.10   19.40
  -7  16   0   25.60   23.80
  -7  16   0   40.10   20.10
  -7  16   0  -15.50   21.40
  -7  16   0   19.80   13.10
   6 -16   0   37.50   13.30
   6 -16   0   31.90   17.50
   6 -16   0   78.89   25.30
   6 -16   0   33.60   19.90
   6 -16   0   36.60   10.90
   6 -16   0   50.39   23.00
   6 -16   0   32.00   18.40
   6 -16   0   57.99   21.20
   6 -16   0   24.40   16.30
  -6  16   0   10.60   15.80
  -6  16   0   52.09   24.10
  -6  16   0   76.29   26.90
  -6  16   0   50.09   17.90
  -6  16   0   59.79   23.00
  -6  16   0   32.60   23.40
  -6  16   0   52.49   22.30
  -6  16   0   33.10   21.50
  -6  16   0   42.60   14.10
  -6  16   0   23.70   17.60
   5 -16   0  112.19   14.30
   5 -16   0  121.49   15.10
   5 -16   0  128.39   27.00
   5 -16   0   86.99   23.40
   5 -16   0  118.79   28.80
   5 -16   0  137.39   22.90
   5 -16   0  136.09   27.00
   5 -16   0   70.99   19.70
   5 -16   0  156.38   29.10
  -5  16   0  107.09   29.90
  -5  16   0   82.29   23.80
  -5  16   0  121.39   25.10
  -5  16   0   89.39   24.90
  -5  16   0   83.49   20.60
  -5  16   0  155.28   28.00
  -5  16   0  139.89   34.40
  -5  16   0  102.59   28.20
   4 -16   0   40.20   19.50
   4 -16   0    0.00   12.00
   4 -16   0   18.90   16.20
   4 -16   0   26.90   17.30
   4 -16   0    9.90    8.00
   4 -16   0   42.60   21.40
   4 -16   0   17.70   13.00
   4 -16   0   12.00   14.30
   4 -16   0   35.50   18.10
   4 -16   0   21.10   17.40
   4 -16   0   34.20   17.20
  -4  16   0    4.50   18.20
  -4  16   0    4.80   15.10
  -4  16   0    7.30   14.30
  -4  16   0   27.40    9.70
  -4  16   0   40.50   17.10
  -4  16   0   44.10   20.70
  -4  16   0   -2.90   16.90
  -4  16   0   48.30   27.60
  -4  16   0   19.80   15.50
  -4  16   0   22.40   14.80
   3 -16   0   -1.00   19.70
   3 -16   0   -3.20   14.90
   3 -16   0    8.50    7.50
   3 -16   0   -2.00   13.00
   3 -16   0   21.50   16.90
   3 -16   0   -6.10   13.20
   3 -16   0   -3.60   13.40
   3 -16   0   24.10   21.70
   3 -16   0   25.80   17.10
   3 -16   0   10.40   15.20
   3 -16   0    1.50    6.40
   3 -16   0   13.30   15.90
  -3  16   0   33.10   18.80
  -3  16   0   16.30   14.10
  -3  16   0   -7.90   18.30
  -3  16   0  -15.30   19.40
  -3  16   0    9.40    7.50
  -3  16   0   -3.50   17.00
  -3  16   0    8.90   14.90
  -3  16   0  -18.40   16.60
  -3  16   0   -5.90   15.80
  -3  16   0   12.50   16.40
   2 -16   0   28.80    8.60
   2 -16   0   32.60   17.80
   2 -16   0   18.20   13.40
   2 -16   0   13.30   15.90
   2 -16   0    9.80   16.00
   2 -16   0   -9.30   14.30
   2 -16   0   23.30   16.50
   2 -16   0   -9.60   13.40
   2 -16   0    3.90    6.30
   2 -16   0    8.40   14.10
   2 -16   0   15.90   20.70
  -2  16   0   -8.50   14.10
  -2  16   0   15.20    5.90
  -2  16   0   -8.90   10.40
  -2  16   0    4.60   14.50
  -2  16   0   -3.60   17.40
  -2  16   0  -17.00   15.50
  -2  16   0   10.30   15.40
  -2  16   0   40.40   22.40
  -2  16   0   14.60   13.20
   1 -16   0   57.89   21.00
   1 -16   0   56.79   20.40
   1 -16   0   54.09    9.90
   1 -16   0   81.09   22.50
   1 -16   0   69.19   18.40
   1 -16   0   29.70   22.00
   1 -16   0   39.80   21.90
   1 -16   0   82.79   21.50
   1 -16   0   77.99   20.90
   1 -16   0   45.00   25.30
  -1  16   0   43.00   18.20
  -1  16   0   32.50   20.00
  -1  16   0   35.10   18.70
  -1  16   0   65.99   18.20
  -1  16   0   92.09   21.70
  -1  16   0   46.00   23.30
  -1  16   0   83.89   21.50
  -1  16   0   42.30   20.50
   0 -16   0   29.30   17.30
   0 -16   0   37.00    9.40
   0 -16   0   57.49   20.00
   0 -16   0   43.30   16.20
   0 -16   0   44.90   22.90
   0 -16   0   17.30   15.60
   0 -16   0   62.19   26.80
   0 -16   0   19.40   15.30
   0 -16   0   50.69   18.80
   0 -16   0   37.20   18.60
   0  16   0   25.60   16.20
   0  16   0   16.20   14.20
   0  16   0   30.50   20.00
   0  16   0   79.29   21.10
   0  16   0   47.90   24.90
   0  16   0   31.10   28.30
   0  16   0   49.99   18.50
   0  16   0   26.60   22.90
   0  16   0   -0.60   20.40
  -1 -16   0   66.89   19.70
  -1 -16   0  120.49   26.10
  -1 -16   0   80.09   20.90
  -1 -16   0   50.79   10.80
  -1 -16   0   72.09   18.80
  -1 -16   0   43.20   19.60
  -1 -16   0   51.29   22.90
  -1 -16   0   69.29   22.50
  -1 -16   0  103.99   22.70
  -1 -16   0   72.19   19.90
  -1 -16   0   96.09   22.70
   1  16   0   79.39   20.00
   1  16   0   88.99   29.60
   1  16   0   65.79   19.10
   1  16   0   86.49   23.60
   1  16   0   81.89   26.60
   1  16   0   65.79   18.20
   1  16   0   51.99   28.50
   1  16   0   78.69   20.40
   1  16   0   66.79   20.30
  -2 -16   0   32.10   14.50
  -2 -16   0    2.70   14.30
  -2 -16   0    7.20   13.20
  -2 -16   0   35.40   17.60
  -2 -16   0    1.00   17.30
  -2 -16   0   49.20   19.80
  -2 -16   0   38.40   16.70
  -2 -16   0   23.90   18.80
   2  16   0   40.80   18.70
   2  16   0   30.40   17.50
   2  16   0    2.90   19.50
   2  16   0    7.70   13.60
   2  16   0   -9.00   21.20
   2  16   0   33.50   18.50
   2  16   0   24.40   17.80
   2  16   0   74.99   28.40
  -3 -16   0  253.17   20.70
  -3 -16   0  321.67   38.40
  -3 -16   0  325.37   34.40
  -3 -16   0  285.57   38.30
  -3 -16   0  339.67   35.90
  -3 -16   0  341.87   40.20
  -3 -16   0  244.68   36.30
   3  16   0  275.97   28.80
   3  16   0  289.37   35.80
   3  16   0  283.37   22.70
   3  16   0  294.67   36.90
   3  16   0  305.47   46.40
   3  16   0  198.38   41.00
   3  16   0  284.27   38.90
   3  16   0  325.77   39.80
  -4 -16   0   39.40   20.70
  -4 -16   0   42.60   16.30
  -4 -16   0   23.90   15.40
  -4 -16   0   53.59   17.60
  -4 -16   0   -2.80   16.60
  -4 -16   0   26.10   17.60
  -4 -16   0   27.90   19.40
  -4 -16   0    2.70    9.80
  -4 -16   0   14.60   17.60
   4  16   0  -16.30   20.80
   4  16   0   -5.70   15.00
   4  16   0   29.20   24.90
   4  16   0   19.50   16.00
   4  16   0   -3.60   19.30
   4  16   0   13.80   10.30
   4  16   0   41.10   13.50
  -5 -16   0  178.38   33.40
  -5 -16   0  192.08   32.10
  -5 -16   0  171.78   27.50
  -5 -16   0  116.99   23.30
  -5 -16   0  170.98   19.10
  -5 -16   0  176.78   26.60
  -5 -16   0  138.69   30.30
  -5 -16   0  180.88   27.60
   5  16   0  191.58   36.10
   5  16   0  148.99   17.90
   5  16   0  166.78   32.00
   5  16   0  144.49   27.00
   5  16   0  206.88   31.80
   5  16   0  198.38   30.40
  -6 -16   0  103.99   26.20
  -6 -16   0   98.79   24.10
  -6 -16   0   79.99   16.40
  -6 -16   0   97.99   21.50
  -6 -16   0   74.39   23.00
  -6 -16   0   29.70   24.80
   6  16   0   77.29   11.80
   6  16   0   69.09   22.10
   6  16   0   63.59   22.30
   6  16   0  129.39   26.90
   6  16   0   75.79   24.60
   6  16   0   99.99   31.40
   6  16   0  120.49   30.40
   6  16   0   98.49   18.40
  -7 -16   0   77.09   24.00
  -7 -16   0   56.09   25.50
  -7 -16   0   45.20   15.70
  -7 -16   0   52.59   17.70
  -7 -16   0   17.80   18.70
  -7 -16   0   27.00   17.00
   7  16   0   62.89   23.50
   7  16   0   83.19   19.20
   7  16   0   59.69   21.20
   7  16   0   60.59   22.90
   7  16   0   46.30   23.40
   7  16   0   54.59   29.20
  -8 -16   0   13.10   16.30
  -8 -16   0   14.60   14.60
  -8 -16   0   15.40   19.10
  -8 -16   0   18.50   15.60
  -8 -16   0  -11.60   12.70
  -8 -16   0   12.30    9.20
  -8 -16   0   -3.20   12.00
   8  16   0    8.40   17.60
   8  16   0   -1.40   15.00
   8  16   0   23.80   23.90
   8  16   0   -8.40   13.80
   8  16   0   25.20   13.40
   8  16   0   -1.10   24.30
   8  16   0   18.10   26.50
  -9 -16   0   -5.80   15.50
  -9 -16   0   17.50   19.40
  -9 -16   0    3.90   14.90
  -9 -16   0   35.90   22.00
  -9 -16   0   -5.80   22.70
  -9 -16   0   18.50   14.50
  -9 -16   0    8.90   16.30
   9  16   0   38.60   21.50
   9  16   0   -3.10   22.30
   9  16   0   33.40   18.20
   9  16   0   27.90   16.00
   9  16   0   24.10   17.30
   9  16   0  -20.00   17.80
 -10 -16   0   69.89   31.00
 -10 -16   0   -6.80   17.00
 -10 -16   0   36.20   15.40
 -10 -16   0    6.00   19.40
 -10 -16   0   18.40   21.40
  10  16   0   25.20   23.50
  10  16   0   36.40   25.90
  10  16   0   34.10   16.20
  10  16   0   11.70   19.40
  10  16   0   25.70   17.30
  10  16   0   44.60   19.00
 -11 -16   0   86.39   45.40
 -11 -16   0   46.00   20.30
 -11 -16   0   16.00   17.10
 -11 -16   0   -5.00   20.50
 -11 -16   0    1.60   14.50
  11  16   0   20.50   21.80
  11  16   0   23.30   17.50
  11  16   0   46.50   19.30
  11  16   0   57.59   27.20
  11  16   0   -9.60   16.20
  11  16   0  -16.60   21.40
  12 -17   0   27.70   18.90
  12 -17   0   51.09   21.10
  12 -17   0   33.60   16.90
  12 -17   0   10.50   16.40
  12 -17   0   29.30   21.40
  12 -17   0   67.59   20.40
  12 -17   0  -13.10   24.50
  12 -17   0   21.00   13.70
 -12  17   0   40.50   22.30
 -12  17   0   77.39   25.10
 -12  17   0   53.49   25.00
 -12  17   0   -6.60   19.70
 -12  17   0   38.80   21.40
 -12  17   0   65.99   18.80
 -12  17   0   32.00   25.90
  11 -17   0    3.30   21.60
  11 -17   0  -10.70   17.50
  11 -17   0    2.10   19.40
  11 -17   0  -29.20   16.20
  11 -17   0   -0.10   14.70
  11 -17   0  -12.90   15.50
  11 -17   0   18.70   15.30
  11 -17   0  -16.20   11.80
  11 -17   0   10.40   21.10
 -11  17   0    4.80   13.90
 -11  17   0   -1.30   13.80
 -11  17   0   37.00   19.90
 -11  17   0  -14.30   18.90
 -11  17   0  -12.00   18.50
 -11  17   0   23.10   20.60
 -11  17   0   25.10   24.80
  10 -17   0   28.30   18.30
  10 -17   0   19.10   19.00
  10 -17   0   20.90   18.40
  10 -17   0    6.70   13.20
  10 -17   0   10.80   11.80
  10 -17   0   45.30   24.80
  10 -17   0   30.30   15.60
  10 -17   0  -11.30   20.30
  10 -17   0   42.30   21.00
 -10  17   0   25.50   20.60
 -10  17   0   16.30   23.10
 -10  17   0   33.20   21.90
 -10  17   0   26.90   26.10
 -10  17   0   66.99   26.00
 -10  17   0   26.40   16.00
 -10  17   0    5.80   19.40
   9 -17   0   -4.70   12.50
   9 -17   0  -17.20   15.10
   9 -17   0   11.50   11.70
   9 -17   0   -2.50   11.50
   9 -17   0  -13.60   13.60
   9 -17   0  -13.80   15.90
   9 -17   0   36.70   22.70
   9 -17   0   22.50   19.00
   9 -17   0   32.20   18.50
   9 -17   0    4.50   16.80
  -9  17   0   35.30   17.50
  -9  17   0   -1.50   21.40
  -9  17   0    3.80   20.70
  -9  17   0   12.80   19.90
  -9  17   0   -1.70   18.60
  -9  17   0   30.60   23.60
  -9  17   0  -24.10   12.00
  -9  17   0    5.10   26.20
   8 -17   0   18.20   14.00
   8 -17   0    6.70   12.90
   8 -17   0   27.50   19.10
   8 -17   0    3.10   18.10
   8 -17   0   -9.80   17.70
   8 -17   0   29.70   11.90
   8 -17   0   64.49   21.90
   8 -17   0   -5.10   15.90
   8 -17   0   40.20   17.20
   8 -17   0   37.90   18.60
  -8  17   0  -13.10   20.20
  -8  17   0   19.40   23.10
  -8  17   0   65.89   23.50
  -8  17   0   45.30   21.70
  -8  17   0   26.70   15.00
  -8  17   0   85.09   31.10
  -8  17   0   44.10   22.50
  -8  17   0   12.90   21.30
   7 -17   0   63.19   21.00
   7 -17   0   37.30   18.80
   7 -17   0   52.09   23.90
   7 -17   0   53.49   18.10
   7 -17   0   51.09   12.50
   7 -17   0   55.09   20.10
   7 -17   0   66.29   22.70
   7 -17   0   79.09   26.60
  -7  17   0   84.49   27.20
  -7  17   0  110.39   32.20
  -7  17   0   51.79   24.20
  -7  17   0   30.00   25.50
  -7  17   0   33.80   20.00
  -7  17   0  113.29   27.50
  -7  17   0   86.39   30.90
  -7  17   0   63.59   20.50
  -7  17   0   87.09   18.90
   6 -17   0  174.38   31.70
   6 -17   0  124.29   22.10
   6 -17   0   98.99   24.80
   6 -17   0   94.79   28.00
   6 -17   0  114.49   15.30
   6 -17   0  117.79   26.20
   6 -17   0  132.89   15.40
   6 -17   0  157.58   32.40
   6 -17   0  153.08   26.10
  -6  17   0  173.28   35.30
  -6  17   0  152.88   29.20
  -6  17   0  167.58   29.80
  -6  17   0  129.39   34.80
  -6  17   0  150.78   29.80
  -6  17   0  102.69   17.30
  -6  17   0  166.38   34.90
  -6  17   0  177.68   33.50
   5 -17   0   60.59   29.20
   5 -17   0   22.50   15.30
   5 -17   0   87.19   27.80
   5 -17   0   39.40   19.20
   5 -17   0   46.30   10.40
   5 -17   0   25.20   19.40
   5 -17   0   28.20    9.50
   5 -17   0   56.49   18.20
  -5  17   0   49.70   29.00
  -5  17   0   86.09   22.20
  -5  17   0   69.19   22.00
  -5  17   0   43.60   21.90
  -5  17   0   63.79   24.80
  -5  17   0   46.90   26.10
  -5  17   0   84.29   24.10
  -5  17   0   54.09   13.70
   4 -17   0    9.90   13.30
   4 -17   0   33.10   14.60
   4 -17   0  -19.70   13.20
   4 -17   0   -4.80    6.00
   4 -17   0   25.00   16.10
   4 -17   0   -3.50   17.50
   4 -17   0   15.60   13.80
   4 -17   0   -2.70   12.50
   4 -17   0    2.00   15.70
   4 -17   0    2.70    6.90
   4 -17   0   -0.30   13.70
   4 -17   0    5.20   15.40
  -4  17   0   26.60   22.00
  -4  17   0    3.90    8.50
  -4  17   0    5.30   17.60
  -4  17   0  -12.60   14.20
  -4  17   0   30.10   17.70
  -4  17   0    6.10   17.90
  -4  17   0  -21.90   16.50
  -4  17   0   23.00   17.40
   3 -17   0   78.09   22.20
   3 -17   0   72.69   27.10
   3 -17   0   84.99   22.30
   3 -17   0   18.40   21.20
   3 -17   0   26.20   19.40
   3 -17   0   62.99   21.90
   3 -17   0   48.20    9.30
   3 -17   0   76.29   26.60
   3 -17   0   97.39   23.80
   3 -17   0   52.49    8.70
   3 -17   0   89.59   20.80
  -3  17   0   30.10   20.20
  -3  17   0   52.09    8.80
  -3  17   0   49.20   20.90
  -3  17   0   85.39   24.00
  -3  17   0   74.89   27.00
  -3  17   0  100.79   31.70
  -3  17   0   55.89   31.90
  -3  17   0   38.90   16.70
  -3  17   0   42.80   15.60
   2 -17   0  306.77   37.20
   2 -17   0  309.97   40.20
   2 -17   0  324.67   18.70
   2 -17   0  383.96   42.80
   2 -17   0  413.36   42.90
   2 -17   0  331.07   17.90
   2 -17   0  404.86   42.10
   2 -17   0  362.46   42.00
   2 -17   0  333.67   42.80
   2 -17   0  339.67   33.70
   2 -17   0  348.77   38.90
   2 -17   0  428.86   44.00
  -2  17   0  381.16   39.90
  -2  17   0  344.27   39.70
  -2  17   0  319.97   38.50
  -2  17   0  372.36   47.00
  -2  17   0  367.46   40.90
  -2  17   0  348.97   45.50
  -2  17   0  315.87   37.00
  -2  17   0  302.17   48.30
   1 -17   0  276.47   30.60
   1 -17   0  221.08   33.80
   1 -17   0  217.88   37.50
   1 -17   0  319.17   36.00
   1 -17   0  223.08   34.10
   1 -17   0  235.18   16.20
   1 -17   0  301.17   36.90
   1 -17   0  315.87   38.80
   1 -17   0  274.07   16.10
   1 -17   0  301.87   37.50
   1 -17   0  274.67   36.60
   1 -17   0  191.88   34.20
  -1  17   0  270.27   35.30
  -1  17   0  260.37   41.90
  -1  17   0  313.57   35.20
  -1  17   0  228.48   32.00
  -1  17   0  242.08   34.10
  -1  17   0  277.67   39.80
   0 -17   0   45.20   18.30
   0 -17   0   81.29   25.80
   0 -17   0   57.39   21.70
   0 -17   0   84.69   22.20
   0 -17   0   71.29   22.00
   0 -17   0   59.29   21.80
   0 -17   0   90.29   22.10
   0 -17   0   58.19   22.10
   0 -17   0   87.29   22.20
   0 -17   0   61.09   23.60
   0  17   0   56.69   19.60
   0  17   0   50.49   21.20
   0  17   0   48.40   19.30
   0  17   0   36.90   20.90
   0  17   0   71.49   24.90
   0  17   0   32.70   21.40
   0  17   0   96.89   33.00
  -1 -17   0    7.60   19.40
  -1 -17   0   23.10   20.70
  -1 -17   0   12.60    7.70
  -1 -17   0    8.00   13.60
  -1 -17   0  -10.20   13.10
  -1 -17   0    2.20   14.90
  -1 -17   0   24.70   19.60
  -1 -17   0  -10.00   17.20
   1  17   0   -1.20   16.70
   1  17   0   94.49   39.80
   1  17   0  -10.90   22.10
   1  17   0   20.70   20.90
   1  17   0   46.30   24.70
   1  17   0   21.70    9.80
   1  17   0   -1.50   21.00
   1  17   0   10.00   16.00
  -2 -17   0   21.40   16.10
  -2 -17   0   12.90   21.80
  -2 -17   0   25.40   16.90
  -2 -17   0   23.60    9.20
  -2 -17   0   11.50   13.70
  -2 -17   0   21.10   19.10
   2  17   0  -22.60   20.40
   2  17   0   26.80   24.50
   2  17   0   -0.30   15.90
   2  17   0   24.20   13.10
   2  17   0   27.50   31.50
   2  17   0   14.30   14.10
   2  17   0   43.00   15.30
  -3 -17   0  111.59   28.60
  -3 -17   0   46.80   22.20
  -3 -17   0   74.69   12.50
  -3 -17   0   89.69   21.10
  -3 -17   0  134.29   28.60
  -3 -17   0   90.69   22.40
  -3 -17   0  142.79   30.10
  -3 -17   0  100.59   20.70
  -3 -17   0   87.79   21.70
   3  17   0  113.99   26.00
   3  17   0   53.49   23.90
   3  17   0  129.69   31.20
   3  17   0   60.39   19.30
   3  17   0   73.79   21.20
  -4 -17   0   39.50   21.40
  -4 -17   0   74.49   19.20
  -4 -17   0   75.69   22.60
  -4 -17   0   43.70   19.00
  -4 -17   0   76.89   23.80
  -4 -17   0   32.40   22.60
  -4 -17   0   32.70   21.80
  -4 -17   0   64.59   12.20
  -4 -17   0   64.99   20.30
   4  17   0   33.00   19.70
   4  17   0   95.39   23.00
   4  17   0   94.69   28.50
   4  17   0   48.50   22.60
   4  17   0   48.10   27.20
   4  17   0   17.50   22.30
  -5 -17   0    3.10    9.50
  -5 -17   0  -21.10   13.30
  -5 -17   0    5.80   14.90
  -5 -17   0  -14.30   15.60
  -5 -17   0   -6.30    8.70
  -5 -17   0  -22.50   14.90
  -5 -17   0   11.70   13.90
  -5 -17   0   28.60   16.90
   5  17   0  -23.70   20.50
   5  17   0   22.10   18.50
   5  17   0   17.20   12.70
   5  17   0   22.10   17.30
   5  17   0  -13.80   14.90
   5  17   0   47.10   24.00
   5  17   0    0.00   19.10
   5  17   0    0.00    8.70
  -6 -17   0   24.80   19.00
  -6 -17   0    2.60   17.60
  -6 -17   0   13.30   11.00
  -6 -17   0    8.10   13.20
  -6 -17   0   10.30   17.70
  -6 -17   0  -14.10   14.90
  -6 -17   0    5.70   20.70
  -6 -17   0    5.40   19.50
   6  17   0  -17.80   23.80
   6  17   0   40.30   22.60
   6  17   0   17.60    8.40
   6  17   0   12.30   18.40
   6  17   0   49.90   24.10
   6  17   0   28.30   24.40
   6  17   0   -0.90   12.30
  -7 -17   0   93.99   24.70
  -7 -17   0   58.19   23.50
  -7 -17   0   71.29   23.60
  -7 -17   0   29.20   23.90
  -7 -17   0   79.89   17.20
  -7 -17   0   67.49   19.30
   7  17   0   56.29   24.90
   7  17   0  102.29   26.90
   7  17   0   62.99   23.60
   7  17   0  121.69   31.20
   7  17   0  115.29   35.30
   7  17   0   95.89   20.50
   7  17   0   79.79   23.40
  -8 -17   0   -9.70   18.00
  -8 -17   0   25.00   17.50
  -8 -17   0    6.10   18.90
  -8 -17   0    6.60   15.90
   8  17   0    9.20   22.70
   8  17   0  -25.90   22.10
   8  17   0   35.60   29.70
   8  17   0   30.80   19.80
   8  17   0   58.69   24.90
   8  17   0   19.40   14.40
   8  17   0   50.39   21.20
  -9 -17   0    9.20   19.60
  -9 -17   0   10.70   15.80
  -9 -17   0   42.90   16.00
  -9 -17   0   47.80   27.30
  -9 -17   0   59.39   27.10
  -9 -17   0    9.70   18.40
   9  17   0   26.90   18.60
   9  17   0   66.99   23.20
   9  17   0   35.20   20.00
   9  17   0   58.79   29.00
   9  17   0   42.90   36.90
   9  17   0   33.30   19.10
   9  17   0   21.50   15.70
 -10 -17   0    5.10   11.80
 -10 -17   0  -29.40   21.70
 -10 -17   0  -23.40   15.90
 -10 -17   0    5.70   16.10
 -10 -17   0   22.60   18.20
 -10 -17   0   26.80   14.50
  10  17   0   28.10   17.20
  10  17   0   71.69   36.10
  10  17   0   -4.50   21.50
  10  17   0    5.80   20.60
  10  17   0   59.59   24.00
  10 -18   0   19.30   11.10
  10 -18   0   18.50   17.20
  10 -18   0   24.00   14.70
  10 -18   0   15.00   12.80
  10 -18   0    2.10   18.60
  10 -18   0   62.29   25.50
  10 -18   0   39.20   21.30
  10 -18   0   39.00   18.10
  10 -18   0   18.20   23.80
 -10  18   0    3.50   22.60
 -10  18   0   36.40   21.20
 -10  18   0   -7.80   17.50
 -10  18   0    9.80   15.60
 -10  18   0    4.10   19.40
   9 -18   0   32.70   11.20
   9 -18   0  -28.60   18.80
   9 -18   0   26.60   23.50
   9 -18   0   27.90   15.70
   9 -18   0  -18.50   15.60
   9 -18   0   24.30   23.80
   9 -18   0    9.30   14.30
   9 -18   0    5.30   15.30
   9 -18   0    4.60   10.10
  -9  18   0    9.90   15.00
  -9  18   0   42.00   26.40
  -9  18   0   43.30   18.50
  -9  18   0   18.40   23.50
  -9  18   0  -31.60   20.70
  -9  18   0   18.20   19.90
   8 -18   0   62.99   15.50
   8 -18   0   92.09   28.60
   8 -18   0  102.09   26.80
   8 -18   0   66.39   20.80
   8 -18   0   84.29   20.60
   8 -18   0   59.39   25.30
   8 -18   0   48.20   12.30
   8 -18   0   39.40   19.80
   8 -18   0   76.09   24.00
  -8  18   0  116.49   35.40
  -8  18   0   97.09   30.50
  -8  18   0   65.59   17.90
  -8  18   0  105.79   26.80
  -8  18   0   90.99   26.50
  -8  18   0   30.50   22.80
  -8  18   0   58.09   21.90
  -8  18   0   65.19   25.30
  -8  18   0   28.40   22.90
   7 -18   0   74.29   13.30
   7 -18   0  122.09   28.10
   7 -18   0   36.80   19.00
   7 -18   0   63.89   22.50
   7 -18   0   77.99   25.40
   7 -18   0   64.79   17.80
   7 -18   0   38.20   17.40
   7 -18   0   59.09   24.80
   7 -18   0   78.69   24.00
   7 -18   0   73.19   12.90
  -7  18   0   51.29   16.40
  -7  18   0   41.00   22.50
  -7  18   0   55.49   24.30
  -7  18   0   81.69   30.40
  -7  18   0   34.60   21.90
  -7  18   0   41.40   30.90
  -7  18   0   91.59   26.00
  -7  18   0  133.09   32.20
   6 -18   0   91.29   27.10
   6 -18   0   28.20   20.90
   6 -18   0   48.80   10.70
   6 -18   0   80.69   23.10
   6 -18   0   65.89   21.00
   6 -18   0   52.39   10.70
   6 -18   0   31.30   19.90
   6 -18   0   25.20   17.40
   6 -18   0   62.99   23.60
  -6  18   0   15.40   21.70
  -6  18   0   84.09   25.50
  -6  18   0   44.10   14.30
  -6  18   0   88.09   29.50
  -6  18   0   39.30   22.70
   5 -18   0   12.90    7.10
   5 -18   0   38.20   15.90
   5 -18   0   21.60   17.50
   5 -18   0   32.40   19.70
   5 -18   0   28.70   17.70
   5 -18   0   -2.40    6.80
   5 -18   0  -19.30   19.50
   5 -18   0    4.20   19.80
   5 -18   0    5.90   16.90
   5 -18   0   24.40   14.80
  -5  18   0   15.10   15.80
  -5  18   0    6.10   20.50
  -5  18   0   70.39   28.70
  -5  18   0   51.49   34.30
  -5  18   0   -7.80   16.00
  -5  18   0    4.00    9.70
  -5  18   0   -3.20   19.40
  -5  18   0    2.20   14.90
   4 -18   0   47.50   21.00
   4 -18   0   31.60   19.90
   4 -18   0  -19.70   18.30
   4 -18   0   22.20   17.60
   4 -18   0   -6.50   12.70
   4 -18   0   16.00    6.80
   4 -18   0   19.30   17.60
   4 -18   0    8.10    6.40
   4 -18   0   -1.90   13.00
  -4  18   0   31.40   18.10
  -4  18   0   46.10   23.20
  -4  18   0   20.60   22.80
  -4  18   0   27.10   20.40
  -4  18   0    2.20   23.30
  -4  18   0   23.70   21.80
  -4  18   0   20.60    8.50
   3 -18   0   41.30   21.90
   3 -18   0   15.00   19.30
   3 -18   0    4.20   17.50
   3 -18   0   22.90   19.70
   3 -18   0    4.60    5.70
   3 -18   0   10.70   19.60
   3 -18   0    3.70   16.60
   3 -18   0    4.20    5.70
   3 -18   0   30.00   15.60
  -3  18   0   35.30   27.70
  -3  18   0   -4.60   23.30
  -3  18   0   15.50   21.00
  -3  18   0    4.90   17.60
  -3  18   0   -4.80   17.50
  -3  18   0  -12.10   22.20
  -3  18   0    0.50   16.00
   2 -18   0   11.00   22.80
   2 -18   0   -4.00   12.40
   2 -18   0   26.20   18.50
   2 -18   0   -4.60    5.60
   2 -18   0   -7.50   12.20
   2 -18   0    7.70   14.70
   2 -18   0   -9.70   11.00
   2 -18   0  -26.60   13.30
   2 -18   0  -26.50   17.10
  -2  18   0   38.10   26.90
  -2  18   0    4.20   21.70
  -2  18   0    2.20   15.50
  -2  18   0   -6.50   14.00
  -2  18   0   30.00   28.90
  -2  18   0   -2.60   16.80
   1 -18   0    8.20   19.90
   1 -18   0   19.70   17.00
   1 -18   0   -1.70   14.40
   1 -18   0   -3.30   16.50
   1 -18   0   10.20   13.10
   1 -18   0    9.40    6.10
   1 -18   0    6.30   18.40
   1 -18   0   36.10   17.80
   1 -18   0   27.00   17.50
  -1  18   0   48.80   23.50
  -1  18   0  -14.30   18.90
  -1  18   0   27.20   25.30
  -1  18   0   48.70   32.90
  -1  18   0   -4.70   12.30
  -1  18   0  -20.70   13.50
  -1  18   0   28.00   15.50
  -1  18   0   43.40   20.60
   0 -18   0   27.90   16.40
   0 -18   0   -5.70   13.50
   0 -18   0   30.50   22.00
   0 -18   0   14.50    6.50
   0 -18   0   28.60   19.40
   0 -18   0    6.80   15.40
   0 -18   0   25.00   21.80
   0 -18   0   11.80   16.90
   0  18   0   20.40   30.10
   0  18   0  -20.50   19.60
   0  18   0    9.00   27.20
   0  18   0   15.60   15.30
   0  18   0   11.90   22.70
   0  18   0   29.70   21.00
  -1 -18   0    9.50    6.30
  -1 -18   0   35.30   23.30
  -1 -18   0    7.30   16.90
  -1 -18   0  -21.00   14.10
  -1 -18   0  -10.70   13.50
  -1 -18   0    8.70   16.60
   1  18   0   47.10   17.00
   1  18   0   34.00   25.00
   1  18   0   27.10   28.80
   1  18   0   12.80   17.60
  -2 -18   0   52.09   24.70
  -2 -18   0   18.90   16.80
  -2 -18   0   -4.20   16.50
  -2 -18   0  -10.90   14.80
  -2 -18   0   14.80    7.30
  -2 -18   0   25.20   16.80
  -2 -18   0   14.20   18.90
   2  18   0   -5.00   20.80
   2  18   0   25.90   14.40
   2  18   0   -4.10   18.80
   2  18   0  -11.40   16.70
   2  18   0  -13.10   16.50
   2  18   0   37.50   22.70
  -3 -18   0  328.77   43.90
  -3 -18   0  308.77   37.30
  -3 -18   0  298.87   20.10
  -3 -18   0  273.77   40.20
  -3 -18   0  223.58   30.90
  -3 -18   0  233.78   35.60
  -3 -18   0  258.77   34.80
   3  18   0  279.57   37.80
   3  18   0  220.28   48.70
   3  18   0  315.17   27.70
   3  18   0  269.97   42.10
   3  18   0  337.27   41.60
  -4 -18   0   45.30   23.00
  -4 -18   0   56.99   12.60
  -4 -18   0   50.29   14.00
  -4 -18   0   27.40   20.80
  -4 -18   0   44.50   19.90
  -4 -18   0   80.59   25.00
  -4 -18   0   81.59   23.10
  -4 -18   0   35.30   15.70
   4  18   0   78.69   24.60
   4  18   0   54.29   15.60
   4  18   0   36.40   23.30
   4  18   0   33.10   20.00
   4  18   0   10.30   19.10
   4  18   0   43.20   13.60
   4  18   0   55.99   30.90
  -5 -18   0  -13.70   15.60
  -5 -18   0  -25.20   13.60
  -5 -18   0  -18.90   11.50
  -5 -18   0    5.60   13.00
  -5 -18   0  -16.50   16.20
  -5 -18   0   25.80   10.70
  -5 -18   0    1.00   19.80
  -5 -18   0    4.30   19.40
   5  18   0  -29.20   18.40
   5  18   0   29.50   25.70
   5  18   0  -12.10   24.40
   5  18   0   30.40   17.30
   5  18   0   29.60   18.10
   5  18   0    6.30   11.90
  -6 -18   0   -6.10   13.60
  -6 -18   0   -7.10   14.60
  -6 -18   0   37.60   19.00
  -6 -18   0   46.70   24.30
  -6 -18   0  -12.30   16.60
  -6 -18   0   -6.30   16.40
  -6 -18   0   21.00   11.40
  -6 -18   0   -5.20   17.40
   6  18   0    2.10   18.80
   6  18   0   34.50   25.00
   6  18   0  -36.80   18.50
   6  18   0   -0.40   24.20
   6  18   0   30.00   13.60
   6  18   0    7.30   17.30
   6  18   0    0.60    7.80
  -7 -18   0   64.49   27.50
  -7 -18   0  102.79   25.20
  -7 -18   0   78.69   22.40
   7  18   0   95.89   30.10
   7  18   0   87.29   24.30
   7  18   0   43.90   29.20
   7  18   0   72.79   29.10
   7  18   0   47.60   17.00
   7  18   0   57.89   33.20
   7  18   0   34.90   21.00
  -8 -18   0   94.19   24.90
  -8 -18   0   91.29   17.50
  -8 -18   0   87.09   32.70
  -8 -18   0   65.89   22.60
   8  18   0   61.09   23.60
   8  18   0   42.20   33.90
   8  18   0   29.80   27.10
   8  18   0  110.29   19.80
   8  18   0   93.39   31.80
   8  18   0   45.90   20.90
   8  18   0  106.79   28.00
   9  18   0   90.79   25.60
   9  18   0   58.59   27.80
   9  18   0   64.39   32.60
   9 -19   0   -2.70   22.80
  -9  19   0   16.10   24.30
   8 -19   0   17.80   20.80
   8 -19   0   -9.50   14.10
   8 -19   0   -6.90   11.60
   8 -19   0   -8.90   15.60
   8 -19   0  -21.20   17.80
   8 -19   0  -14.80   18.50
   8 -19   0   15.60   18.00
   8 -19   0   44.20   23.60
  -8  19   0  -13.80   17.70
  -8  19   0    1.20   22.80
  -8  19   0   23.00   21.60
  -8  19   0   15.40   26.60
  -8  19   0   15.20   13.90
  -8  19   0   64.19   26.60
   7 -19   0   -8.60   14.20
   7 -19   0    8.50    8.40
   7 -19   0   -0.30    6.40
   7 -19   0   23.80   20.80
   7 -19   0   31.80   19.10
   7 -19   0   -5.20   20.70
   7 -19   0  -14.50   14.00
   7 -19   0    1.30   20.10
   7 -19   0   12.50   17.50
   7 -19   0   -4.50   15.40
  -7  19   0   41.30   26.10
  -7  19   0  -36.90   31.20
  -7  19   0    9.60   21.30
  -7  19   0  -14.60   10.60
  -7  19   0   20.40   26.00
  -7  19   0   16.20   23.70
  -7  19   0   63.09   26.50
   6 -19   0   26.40   18.50
   6 -19   0    3.80   17.40
   6 -19   0    9.80   22.70
   6 -19   0    9.70   15.90
   6 -19   0   24.60   23.60
   6 -19   0   27.30    8.40
   6 -19   0   -8.00   15.40
   6 -19   0   18.70   16.40
  -6  19   0  -22.70   20.90
  -6  19   0   33.00   23.60
  -6  19   0   30.40   12.50
  -6  19   0   49.60   24.50
  -6  19   0    5.60   19.90
  -6  19   0    5.60   20.40
  -6  19   0   29.60   24.00
  -6  19   0   42.70   18.70
   5 -19   0   19.40    7.20
   5 -19   0   14.30   16.60
   5 -19   0   26.30   18.30
   5 -19   0   -4.10   12.90
   5 -19   0  -19.00   18.20
   5 -19   0   32.00   20.00
   5 -19   0   17.30   20.80
   5 -19   0   53.89   27.70
  -5  19   0   26.90   20.70
  -5  19   0   -3.30   16.90
  -5  19   0   66.49   32.10
  -5  19   0   64.19   27.70
  -5  19   0   -3.80   19.30
  -5  19   0   15.50    8.80
   4 -19   0   21.30   17.40
   4 -19   0   37.60   19.20
   4 -19   0   25.40   21.00
   4 -19   0   36.40   20.70
   4 -19   0   48.10   22.20
   4 -19   0   49.99   17.80
   4 -19   0   17.90    5.50
  -4  19   0   41.30   27.50
  -4  19   0   46.70   27.20
  -4  19   0   35.60   30.80
  -4  19   0   -4.90   14.30
  -4  19   0   16.20   15.80
  -4  19   0   -4.00   17.60
   3 -19   0   21.60    5.90
   3 -19   0   34.50   22.80
   3 -19   0   34.80   19.70
   3 -19   0    5.20   22.50
   3 -19   0   47.80   18.20
   3 -19   0   28.90   19.90
   3 -19   0   37.40   21.00
  -3  19   0   38.80   26.10
  -3  19   0   26.70   26.60
  -3  19   0  -20.00   26.50
  -3  19   0   25.40    6.60
  -3  19   0   45.80   23.50
  -3  19   0    9.50   18.70
  -3  19   0   48.60   21.90
   2 -19   0   16.40   16.80
   2 -19   0  -11.20   14.10
   2 -19   0    1.60    3.80
   2 -19   0  -12.00   14.20
   2 -19   0   17.20   20.90
   2 -19   0   -3.40   14.00
   2 -19   0   -6.30   17.50
   2 -19   0    1.40   14.40
   2 -19   0   22.00   15.40
   2 -19   0    2.70    4.40
  -2  19   0  -21.80   16.80
  -2  19   0    2.60   15.30
  -2  19   0   30.30   24.70
  -2  19   0    4.60   28.90
  -2  19   0   34.70   24.00
  -2  19   0   20.50   16.90
   1 -19   0   45.50   18.80
   1 -19   0   27.70   20.10
   1 -19   0   18.60   22.40
   1 -19   0   21.30   16.50
   1 -19   0   43.30   18.60
   1 -19   0   50.29   23.80
   1 -19   0   14.90   37.90
   1 -19   0   24.60    5.40
  -1  19   0   50.49   26.30
  -1  19   0  -13.70   18.60
  -1  19   0   28.80   26.40
  -1  19   0   23.80   20.80
  -1  19   0   25.80   17.70
  -1  19   0   22.00   27.30
   0 -19   0   36.60   21.50
   0 -19   0   18.00   23.30
   0 -19   0    2.90   15.70
   0 -19   0   35.20   18.90
   0 -19   0   -6.10   16.20
   0 -19   0    2.30   15.10
   0 -19   0   15.60    5.30
   0 -19   0    0.00   14.80
   0 -19   0   19.90    5.60
   0 -19   0    4.60   17.60
   0  19   0  -11.40   18.20
   0  19   0   49.40   17.70
   0  19   0   29.30   20.90
   0  19   0   26.10   25.60
   0  19   0   31.30   31.00
   0  19   0   15.00   19.10
  -1 -19   0   -0.80   17.50
  -1 -19   0   27.60   17.60
  -1 -19   0   11.30   18.10
  -1 -19   0   10.80   32.50
  -1 -19   0   -3.30   17.30
  -1 -19   0    4.30   19.40
  -1 -19   0    1.10   17.60
   1  19   0   29.30   30.80
   1  19   0  -21.70   14.70
   1  19   0   43.80   18.50
   1  19   0    9.80   21.70
   1  19   0  -12.20   11.90
   1  19   0   19.50   25.80
  -2 -19   0   82.79   22.50
  -2 -19   0  116.99   30.90
  -2 -19   0  106.09   25.70
  -2 -19   0   69.29   24.60
  -2 -19   0   83.99   23.10
  -2 -19   0   92.19   27.00
  -2 -19   0  143.89   25.90
  -2 -19   0  112.59   12.40
   2  19   0   98.09   32.20
   2  19   0  126.19   23.40
   2  19   0  122.69   32.70
   2  19   0  156.38   44.30
   2  19   0  104.39   32.90
   2  19   0  133.89   29.70
  -3 -19   0  225.98   16.90
  -3 -19   0  240.98   34.60
  -3 -19   0  217.88   35.80
  -3 -19   0  174.08   28.40
  -3 -19   0  237.28   33.00
  -3 -19   0  278.47   38.90
  -3 -19   0  223.08   35.60
  -3 -19   0  167.48   36.20
   3  19   0  204.48   42.70
   3  19   0  180.58   34.60
   3  19   0  293.27   43.60
   3  19   0  203.58   25.90
   3  19   0  242.58   34.50
  -4 -19   0   43.70   22.60
  -4 -19   0   19.50   22.30
  -4 -19   0   19.60   19.60
  -4 -19   0   49.40   14.80
  -4 -19   0   27.80    9.10
  -4 -19   0   20.10   23.70
  -4 -19   0   40.80   17.90
   4  19   0   13.20   18.00
   4  19   0   58.09   38.50
   4  19   0   41.20   14.40
   4  19   0   81.79   26.00
   4  19   0   -6.30   17.60
  -5 -19   0  106.99   14.80
  -5 -19   0  105.89   30.00
  -5 -19   0  104.19   29.80
  -5 -19   0  100.79   25.30
  -5 -19   0  122.09   18.50
  -5 -19   0  119.79   28.90
   5  19   0  127.19   32.10
   5  19   0  145.29   24.40
   5  19   0  102.59   29.10
   5  19   0   52.69   31.00
   5  19   0  113.79   26.90
   5  19   0  101.09   14.70
  -6 -19   0   38.20   21.90
  -6 -19   0   14.80   19.80
  -6 -19   0    3.60   29.90
  -6 -19   0   -4.30    8.80
  -6 -19   0   -1.60   21.80
  -6 -19   0   25.10   18.20
   6  19   0   32.90   13.80
   6  19   0    6.40   16.80
   6  19   0   65.89   27.40
   6  19   0   23.90   20.00
   6  19   0   12.60    7.00
   6  19   0    3.80   29.10
   6  19   0   39.50   24.10
  -7 -19   0   30.50   30.60
  -7 -19   0   25.60   23.40
  -7 -19   0   27.00   19.10
  -7 -19   0   26.60   14.10
   7  19   0   24.60   24.10
   7  19   0   34.60   26.30
   7  19   0   77.89   28.30
   7  19   0    1.70   13.50
   7  19   0   51.29   20.50
   7  19   0  -17.10   23.10
   6 -20   0   15.90   26.20
   6 -20   0  -15.30   13.20
   6 -20   0   -4.20    4.40
   6 -20   0   -7.00   14.30
   6 -20   0  -32.50   15.40
   6 -20   0    2.00   16.00
  -6  20   0  -20.50   16.60
  -6  20   0    8.40   19.40
  -6  20   0   -8.00   18.10
  -6  20   0  -39.00   19.10
  -6  20   0   25.00   23.20
  -6  20   0   23.60   22.70
   5 -20   0   37.20   20.80
   5 -20   0   17.30   15.70
   5 -20   0   38.10   20.30
   5 -20   0   26.40   23.40
   5 -20   0   49.40   18.60
  -5  20   0   55.99   27.80
  -5  20   0   21.90   20.10
  -5  20   0   57.09   23.10
  -5  20   0   14.50   31.00
  -5  20   0   28.70   22.40
  -5  20   0   41.60   11.00
  -5  20   0   24.50   19.90
   4 -20   0   95.09   21.10
   4 -20   0   95.09   25.70
   4 -20   0  125.99   32.10
   4 -20   0   78.49   24.00
   4 -20   0   71.79   22.20
  -4  20   0  136.19   30.50
  -4  20   0   79.29   39.00
  -4  20   0  140.89   37.60
  -4  20   0   91.09   28.90
  -4  20   0   30.80   21.50
  -4  20   0   62.09   10.00
   3 -20   0  101.29   26.30
   3 -20   0  137.09   33.70
   3 -20   0  163.08   25.80
   3 -20   0  105.29   27.10
   3 -20   0  142.89   33.90
  -3  20   0  153.08   30.80
  -3  20   0  155.18   35.30
  -3  20   0   97.29   28.20
  -3  20   0  126.19   32.60
  -3  20   0  156.28   35.60
  -3  20   0   71.09   35.10
   2 -20   0   23.00   16.00
   2 -20   0   24.00   16.00
   2 -20   0   18.10   20.40
   2 -20   0   29.90   18.40
   2 -20   0   -7.90   13.90
   2 -20   0  -10.90   18.00
   2 -20   0   21.80   20.70
  -2  20   0   37.20   27.50
  -2  20   0    8.50   14.80
  -2  20   0   18.40   21.10
  -2  20   0    0.40   20.20
  -2  20   0    2.90   18.80
   1 -20   0   -8.40   14.90
   1 -20   0    1.90   17.40
   1 -20   0   41.20   26.30
   1 -20   0   10.00   17.80
   1 -20   0   46.00   24.10
   1 -20   0    3.00   17.00
   1 -20   0    8.40   14.20
   1 -20   0  -11.60   13.30
  -1  20   0   25.20   22.80
  -1  20   0  -19.10   20.10
  -1  20   0   -2.30   20.90
  -1  20   0   -4.60   15.80
  -1  20   0   -3.20   18.80
  -1  20   0   12.80   23.60
   0 -20   0    3.20   16.40
   0 -20   0   -8.60   21.70
   0 -20   0   31.50   19.40
   0 -20   0  -17.50   17.60
   0 -20   0  -19.70   11.30
   0 -20   0  -37.20   22.30
   0 -20   0  -22.60   15.80
   0  20   0   36.00   26.70
   0  20   0   26.30   16.30
   0  20   0    8.80   25.70
   0  20   0   23.40   21.70
   0  20   0   38.40   22.30
   0  20   0   24.20   15.50
  -1 -20   0   16.90   23.10
  -1 -20   0   42.90   23.50
  -1 -20   0   16.50    4.70
  -1 -20   0   13.00    3.40
  -1 -20   0   34.20   21.80
  -1 -20   0   14.50   20.10
  -1 -20   0   16.00   22.10
  -1 -20   0   49.40   24.90
  -1 -20   0   26.10   19.40
   1  20   0   41.40   24.10
   1  20   0   32.90   29.00
   1  20   0   27.60   21.70
   1  20   0   56.39   29.00
   1  20   0   57.19   23.70
  -2 -20   0  -22.80   15.50
  -2 -20   0   24.40   19.90
  -2 -20   0  -19.40   11.70
  -2 -20   0   13.60   23.40
  -2 -20   0   11.40    4.30
  -2 -20   0    6.60   15.80
  -2 -20   0  -23.20   16.00
   2  20   0   -3.20   24.80
   2  20   0   12.60   27.90
   2  20   0    4.00   15.20
   2  20   0   35.00   21.30
   2  20   0   -1.90   19.00
   2  20   0  -11.00   19.30
  -3 -20   0   45.70   25.60
  -3 -20   0   16.10   21.30
[truncated: 8,617,181 more chars]
